# Supplementary material for: Contribution of the ankle-brachial index to improve the prediction of coronary risk: The ARTPER cohort
Source: PLoS One. 2018 Jan 16;13(1):e0191283. doi: 10.1371/journal.pone.0191283 (PMC5770061; doi:10.1371/journal.pone.0191283)
Supplement: S1 File — (XLSX) [file pone.0191283.s001.xlsx]

## Sheet: ARTPER reclassification
id	edat	sexe	fuma3	imc	htahc	hipercolhc	diabhc	framingham	regicor	ts	chd	chdt	cer	cert	ap	claudi
4004	49.2895	1	1	41.2263	1	1	0	7	3	8.6653	0	8.6653	0	8.6653	0	0
1381	60.4545	1	1	26.6389	0	0	0	7	3	9.3744	0	9.3744	0	9.3744	0	0
3870	50.1875	1	1	33.6949	0	0	0	10	4	3.97262	0	3.97262	0	3.97262	0	0
3581	55.885	0	3	20.9366	0	0	0	8	3	8.22177	0	8.22177	0	8.22177	0	0
1108	67.9863	1	1	28.5075	0	1	0	8	4	9.36345	0	9.36345	0	9.36345	0	0
3572	61.922	0	1	25.5937	0	0	0	9	3	9.10062	0	9.10062	0	9.10062	0	0
3602	63.3621	0	2	21.0962	0	1	0	10	4	9.12526	0	9.12526	0	9.12526	0	0
135	54.2259	1	1	33.7325	0	0	0	5	2	9.65914	0	9.65914	0	9.65914	0	0
1495	71.2772	1	1	33.305	0	1	0	7	3	9.36893	0	9.36893	0	9.36893	0	0
1352	66.5325	1	1	24.7676	0	1	0	9	4	9.5989	0	9.5989	0	9.5989	0	0
2752	57.9548	0	1	25.2493	0	1	0	9	3	9.41547	0	9.41547	0	9.41547	0	0
1613	61.1143	1	1	27.4077	0	0	0	6	3	9.66188	0	9.66188	0	9.66188	0	0
3863	65.9932	1	1	31.5115	0	0	0	8	4	8.54483	0	8.54483	0	8.54483	0	0
1698	54.3901	1	1	25.7778	1	1	0	7	3	9.66461	0	9.66461	0	9.66461	0	0
1020	51.6988	1	1	28.0843	0	0	0	7	3	9.43463	0	9.43463	0	9.43463	0	0
808	73.6756	1	1	28.0843	1	0	0	6	3	9.88912	0	9.88912	1	4.39973	0	0
4108	54.705	0	2	23.7387	0	0	0	9	3	8.20808	0	8.20808	0	8.20808	0	0
930	74.2752	1	1	29.1749	1	1	0	7	3	9.56331	0	9.56331	1	3.90144	0	0
583	60.6763	1	1	37.3932	0	1	0	4	2	9.54962	0	9.54962	0	9.54962	0	0
285	66.2067	1	1	26.0375	0	1	0	7	3	9.58522	0	9.58522	0	9.58522	0	0
2223	62.3792	1	1	29.1749	1	1	0	6	3	4.44079	0	4.44079	0	4.44079	0	0
4158	51.2936	1	3	21.2191	0	0	0	6	3	8.26283	0	8.26283	0	8.26283	0	0
1670	68.8816	1	1	24.653	0	0	0	8	4	9.87269	0	9.87269	0	9.87269	0	0
3785	65.9329	1	1	39.7283	0	0	0	5	2	8.49829	0	8.49829	0	8.49829	0	0
402	54.5599	1	3	22.0604	0	1	0	4	2	9.60986	0	9.60986	0	9.60986	0	0
3970	59.2526	1	1	27.0258	0	1	0	4	2	8.56674	0	8.56674	0	8.56674	0	0
3092	62.8172	1	1	30.9156	1	0	0	10	4	9.577	0	9.577	0	9.577	0	0
3007	72.4107	1	1	27.3923	0	1	0	8	4	9.12799	0	9.12799	0	9.12799	0	0
3769	68.8515	1	1	24.6711	1	0	0	5	2	8.53388	0	8.53388	0	8.53388	0	0
3810	50.475	1	2	32.3939	0	0	0	4	2	8.31759	0	8.31759	0	8.31759	0	0
4016	73.9357	1	3	26.4463	1	1	0	6	3	8.34497	0	8.34497	0	8.34497	0	0
151	66.6749	1	1	28.7619	0	0	0	6	3	9.8371	0	9.8371	0	9.8371	0	0
3712	57.911	1	1	35.4917	0	0	0	8	4	8.43258	0	8.43258	0	8.43258	0	0
956	73.065	1	1	27.3399	1	0	0	8	3	5.92197	0	5.92197	1	2.75154	0	0
2886	52.2793	1	3	18.1662	0	0	0	4	2	9.6783	0	9.6783	0	9.6783	0	0
2238	56.5339	1	1	34.7157	0	0	0	5	3	9.51129	0	9.51129	0	9.51129	0	0
1733	60.7255	1	1	28.1943	0	0	0	5	3	9.82888	0	9.82888	0	9.82888	0	0
142	71.5236	1	1	28.251	0	0	0	8	4	9.96578	0	9.96578	0	9.96578	0	0
1799	64.3231	0	1	26.4463	0	0	0	9	3	9.31964	0	9.31964	0	9.31964	0	0
1993	67.0034	1	1	32.039	1	0	0	8	4	9.50034	0	9.50034	0	9.50034	0	0
1778	56.8405	0	2	30.4688	0	0	0	9	3	7.45517	0	7.45517	0	7.45517	0	0
1443	54.7351	0	2	27.3982	0	1	1	12	4	9.46749	0	9.46749	0	9.46749	0	0
1017	74.5106	1	1	22.7583	1	1	0	3	2	9.45106	0	9.45106	0	9.45106	0	0
40	52.1287	1	1	35.0862	0	0	0	6	3	9.67556	0	9.67556	0	9.67556	0	0
3683	68.6461	1	1	27.7662	1	1	0	9	4	6.39562	0	6.39562	0	6.39562	0	0
837	51.1102	1	1	37.3857	0	0	0	4	2	9.64819	0	9.64819	0	9.64819	0	0
3087	55.9726	1	1	29.9688	1	0	0	4	2	8.98563	0	8.98563	0	8.98563	0	0
3993	63.4661	1	1	30.4272	1	1	0	10	4	8.54757	1	4.04381	0	8.54757	0	0
3717	71.4168	1	1	28.8523	0	0	0	6	3	8.39973	0	8.39973	0	8.39973	0	0
3674	50.9432	1	2	30.0914	0	1	0	5	2	8.43258	0	8.43258	0	8.43258	0	0
2435	68.5886	1	1	26.2845	0	1	0	8	4	5.05407	1	0.793977	0	5.05407	0	0
494	57.6126	1	1	26.5239	0	1	0	6	3	9.66188	0	9.66188	0	9.66188	0	0
418	70.1602	1	1	25.2241	0	0	0	6	3	7.22519	0	7.22519	0	7.22519	0	0
1376	54.7461	1	3	20.6612	0	0	0	7	3	9.62628	0	9.62628	0	9.62628	0	0
189	58.1328	1	1	27.0993	0	1	0	8	4	9.69473	0	9.69473	0	9.69473	0	0
2098	51.8741	0	1	31.2488	0	0	0	9	3	9.57974	0	9.57974	0	9.57974	0	0
1492	61.0267	1	1	31.6404	1	1	0	8	4	7.96715	0	7.96715	0	7.96715	0	0
3068	64.3477	1	2	26.0584	0	1	0	6	3	9.3306	0	9.3306	0	9.3306	0	0
349	71.9808	1	1	26.0226	1	0	0	3	2	2.07529	0	2.07529	0	2.07529	0	0
3885	61.6564	1	2	25.9701	0	1	0	5	3	8.6872	0	8.6872	0	8.6872	0	0
4191	66.2615	1	1	28.764	0	0	0	6	3	8.30664	0	8.30664	0	8.30664	0	0
2725	56.282	1	1	28.3531	0	1	0	8	4	9.83436	0	9.83436	0	9.83436	0	0
866	52.4244	1	1	26.5643	0	0	0	7	3	9.59617	0	9.59617	0	9.59617	0	0
945	73.2923	1	1	25.9107	0	1	0	4	2	6.67762	0	6.67762	0	6.67762	0	0
3401	55.488	0	2	30.4367	0	0	0	7	3	9.23203	0	9.23203	0	9.23203	0	0
3134	72.2491	1	1	25.721	0	1	0	7	3	9.295	0	9.295	0	9.295	0	0
2849	55.4743	1	3	30.3302	1	0	0	7	3	9.84805	0	9.84805	0	9.84805	0	0
2168	66.5407	1	1	30.6293	1	0	0	10	4	9.90007	0	9.90007	0	9.90007	0	0
1540	61.1855	1	1	24.8889	0	0	0	4	2	9.60164	0	9.60164	0	9.60164	0	0
1112	51.7098	1	1	27.3438	0	0	0	4	2	9.68378	0	9.68378	0	9.68378	0	0
3975	55.4853	1	1	22.1317	1	1	0	7	3	8.55031	0	8.55031	0	8.55031	0	0
2735	64.2218	1	1	27.7671	0	1	0	8	4	9.70842	0	9.70842	0	9.70842	0	0
985	60.219	1	3	33.6728	0	1	0	8	4	9.3963	0	9.3963	0	9.3963	0	0
165	56.271	1	1	27.3399	0	0	0	6	3	9.62902	0	9.62902	0	9.62902	0	0
1982	70.5544	1	1	30.4935	1	0	0	4	2	9.74675	0	9.74675	0	9.74675	0	0
2778	51.5921	1	1	21.0962	0	0	0	5	2	9.48392	0	9.48392	0	9.48392	0	0
2418	53.1335	1	2	22.9421	0	0	0	4	2	9.34702	0	9.34702	0	9.34702	0	0
4175	49.588	1	3	24.2424	0	0	0	8	4	8.3614	0	8.3614	0	8.3614	0	0
3997	74.8665	1	1	28.0689	0	1	0	8	4	8.44353	0	8.44353	0	8.44353	0	0
1015	53.0075	1	1	39.8199	0	1	0	8	3	9.40999	0	9.40999	0	9.40999	0	0
3597	51.1759	0	2	32.3232	1	0	0	11	4	9.29227	0	9.29227	0	9.29227	0	0
406	66.7817	0	2	26.7755	0	1	0	9	3	9.61807	0	9.61807	0	9.61807	0	0
971	51.217	1	1	28.1337	0	0	0	4	2	9.60986	0	9.60986	0	9.60986	0	0
262	69.8836	1	1	30.0215	1	0	0	9	4	9.62081	0	9.62081	0	9.62081	0	0
2244	63.7071	1	1	23.7332	0	1	0	4	2	9.5332	0	9.5332	0	9.5332	0	0
2572	56.2026	0	2	21.7784	0	1	0	11	4	9.84805	0	9.84805	0	9.84805	0	0
746	57.8152	1	1	34.2222	0	1	0	6	3	9.60438	0	9.60438	0	9.60438	0	0
3175	53.4209	1	3	25.204	0	0	0	7	3	9.22108	0	9.22108	0	9.22108	0	0
1981	62.4942	1	1	31.25	0	1	0	10	4	9.76865	0	9.76865	0	9.76865	0	0
3501	55.7153	1	1	27.7662	0	1	0	6	3	9.05407	0	9.05407	0	9.05407	0	0
2673	57.243	1	1	22.6003	0	0	0	4	2	9.02669	0	9.02669	0	9.02669	0	0
2070	59.4168	0	3	29.7578	0	1	0	9	3	9.68925	0	9.68925	0	9.68925	0	0
1021	63.7125	1	1	30.4272	0	1	0	10	4	9.62628	0	9.62628	0	9.62628	0	0
1596	68.5448	1	1	36.3108	0	1	0	8	4	9.40999	0	9.40999	0	9.40999	0	0
3849	62.1711	1	1	26.0584	0	1	0	8	4	8.57495	0	8.57495	0	8.57495	0	0
1697	51.3484	1	3	38.215	0	0	0	8	4	9.63723	0	9.63723	0	9.63723	0	0
113	62.5654	1	1	31.2026	0	1	0	9	4	9.6564	0	9.6564	1	6.83915	0	0
1305	54.2916	1	1	23.0112	0	1	0	8	3	9.62355	0	9.62355	0	9.62355	0	0
1227	68.5613	1	1	32.0461	1	0	0	6	3	9.75496	0	9.75496	0	9.75496	0	0
3498	71.0144	1	1	23.9224	0	0	0	6	3	9.14716	0	9.14716	0	9.14716	0	0
1599	59.6194	1	1	32.831	1	0	0	10	4	9.23477	0	9.23477	0	9.23477	0	0
4140	61.4127	0	1	27.968	0	0	0	11	4	7.97262	0	7.97262	0	7.97262	0	0
2401	61.1882	1	1	23.2446	0	1	0	6	3	9.66735	0	9.66735	0	9.66735	0	0
1248	72.0575	1	1	24.7475	0	0	0	8	4	9.32238	0	9.32238	0	9.32238	0	0
1948	57.9384	1	1	26.7759	0	1	0	6	3	9.89186	0	9.89186	0	9.89186	0	0
3017	63.217	1	1	23.9257	0	1	0	8	4	9.12526	0	9.12526	0	9.12526	0	0
1622	53.0513	0	1	23.2254	1	0	0	10	4	7.30185	0	7.30185	0	7.30185	0	0
580	54.8255	1	1	25.204	0	1	0	5	2	9.85079	0	9.85079	0	9.85079	0	0
1271	56.8569	0	1	25.8645	0	1	0	12	4	9.84805	0	9.84805	0	9.84805	0	0
3871	72.7693	1	1	27.4077	0	0	0	7	3	8.29569	0	8.29569	0	8.29569	0	0
4159	62.1656	1	1	24.6094	0	0	0	6	3	8.27926	0	8.27926	0	8.27926	0	0
1497	65.9274	1	1	31.2394	1	1	0	7	3	2.705	0	2.705	0	2.705	0	0
966	55.8686	1	1	24.1965	0	0	0	7	3	9.77413	0	9.77413	0	9.77413	0	0
3006	55.1896	1	3	19.5312	0	0	0	7	3	8.9473	0	8.9473	0	8.9473	0	0
2155	59.8357	1	1	23.7332	0	1	0	6	3	9.52498	0	9.52498	0	9.52498	0	0
1421	59.666	0	1	30.4878	0	1	0	10	4	4.95825	0	4.95825	0	4.95825	0	0
3875	59.7837	1	1	26.1286	0	1	0	7	3	8.3039	0	8.3039	0	8.3039	0	0
4087	50.7871	0	1	28.4082	0	0	0	7	3	8.33949	0	8.33949	0	8.33949	0	0
3854	53.7714	1	1	32.831	0	0	0	5	3	8.564	0	8.564	0	8.564	0	0
1557	56.6379	1	1	31.0797	0	0	0	8	3	9.57974	0	9.57974	1	1.72758	0	0
3758	53.807	1	1	29.4321	1	0	0	9	4	8.47912	0	8.47912	0	8.47912	0	0
3963	67.937	1	1	27.2096	0	1	0	8	4	8.49281	0	8.49281	0	8.49281	0	0
1888	56.9008	1	1	25.4375	0	0	0	7	3	9.75496	0	9.75496	0	9.75496	0	0
3751	73.2074	1	1	27.8293	1	1	0	8	4	8.40794	0	8.40794	0	8.40794	0	0
3992	64.616	1	1	27.7008	0	0	0	9	4	1.50582	0	1.50582	0	1.50582	0	0
2717	66.3409	1	1	22.1893	1	0	0	8	4	9.81246	0	9.81246	0	9.81246	0	0
2890	58.3463	0	2	26.9896	0	0	0	10	4	9.75222	0	9.75222	0	9.75222	0	0
3848	61.4155	1	1	43.2413	1	0	0	8	4	8.6872	0	8.6872	0	8.6872	0	0
2090	63.2936	1	1	27.1203	1	1	0	8	4	9.71389	1	2.51608	0	9.71389	0	0
1839	63.7782	1	1	32.8814	1	1	0	6	3	9.86721	0	9.86721	0	9.86721	0	0
500	62.6776	1	1	33.3272	0	0	0	8	4	9.57426	0	9.57426	0	9.57426	0	0
2131	69.2758	1	1	26.4024	1	1	0	5	2	9.49213	0	9.49213	0	9.49213	0	0
847	61.2019	1	1	35.8408	1	1	0	8	4	9.49213	0	9.49213	0	9.49213	0	0
4029	50.1136	0	2	36.3324	0	0	0	11	4	8.39425	0	8.39425	0	8.39425	0	0
3742	57.1992	1	1	27.993	0	0	0	8	4	8.54757	0	8.54757	0	8.54757	0	0
790	52.5394	1	1	25.711	0	1	0	4	2	9.53593	0	9.53593	0	9.53593	0	0
804	58.6858	1	1	25.2363	0	1	0	4	2	9.91102	0	9.91102	0	9.91102	0	0
2638	53.8754	1	1	30.1788	0	0	0	3	2	9.0924	0	9.0924	0	9.0924	0	0
3122	51.2936	1	1	25.0762	0	0	0	5	2	9.40178	0	9.40178	0	9.40178	0	0
1609	53.2457	1	1	29.0006	0	0	0	3	1	9.70021	0	9.70021	0	9.70021	0	0
3861	56.6571	1	1	25.6312	0	0	0	4	2	8.62697	0	8.62697	0	8.62697	0	0
754	57.0431	0	1	29.0006	0	0	0	9	3	9.51951	0	9.51951	0	9.51951	0	0
3479	69.2457	0	2	28.7274	1	0	0	9	3	9.12252	0	9.12252	0	9.12252	0	0
3966	72.7036	1	1	30.0801	0	1	0	8	4	8.52567	0	8.52567	0	8.52567	0	0
1542	63.3292	1	1	32.4557	1	1	0	6	3	9.577	0	9.577	0	9.577	0	0
343	68.7201	1	1	27.1816	0	0	0	8	3	9.72758	0	9.72758	0	9.72758	0	0
41	55.8658	1	1	26.3146	0	0	0	4	2	9.70568	0	9.70568	0	9.70568	0	0
2039	60.2108	0	2	28.5483	0	1	0	9	3	9.71389	0	9.71389	0	9.71389	0	0
3595	63.77	0	2	31.1791	1	1	0	5	2	9.13347	0	9.13347	0	9.13347	0	0
2083	70.0205	1	1	25.9645	1	0	0	9	4	9.46201	0	9.46201	0	9.46201	0	0
3918	53.1116	0	3	25.6544	1	0	0	12	4	2.53525	0	2.53525	0	2.53525	0	0
3825	72.6653	1	1	30.2618	0	1	0	8	4	8.49008	0	8.49008	0	8.49008	0	0
2730	65.1444	1	1	26.4792	0	0	0	6	3	9.94114	0	9.94114	0	9.94114	0	0
1971	66.7324	1	1	25.4375	0	1	0	4	2	9.84805	0	9.84805	0	9.84805	0	0
294	63.321	1	2	22.4996	0	1	0	6	3	9.7358	0	9.7358	0	9.7358	0	0
3858	68.7201	1	1	21.3675	0	0	0	6	3	8.57221	0	8.57221	0	8.57221	0	0
2289	53.8508	1	1	43.4385	1	0	0	4	2	9.52498	0	9.52498	0	9.52498	0	0
605	62.3436	0	3	29.0657	1	0	0	10	4	9.53046	0	9.53046	0	9.53046	0	0
4119	57.6674	0	2	24.5089	0	0	0	9	3	8.34223	0	8.34223	0	8.34223	0	0
1382	51.7892	1	2	32.4662	0	0	0	6	3	9.37166	0	9.37166	0	9.37166	0	0
2884	54.7433	1	1	29.7211	0	0	0	8	4	9.75496	0	9.75496	0	9.75496	0	0
587	52.2245	1	1	23.0681	0	0	0	3	2	9.50856	0	9.50856	0	9.50856	0	0
1259	56.898	1	1	22.0604	0	0	0	4	2	9.74675	0	9.74675	0	9.74675	0	0
365	58.1109	1	1	31.6443	0	1	0	9	4	9.5551	0	9.5551	0	9.5551	0	0
3864	74.3491	1	1	30.7574	0	0	0	5	3	8.65161	0	8.65161	0	8.65161	0	0
2691	61.6537	0	2	24.5089	0	0	0	11	4	9.63723	0	9.63723	0	9.63723	0	0
354	63.1266	1	1	30.4438	0	0	0	5	3	9.70842	0	9.70842	0	9.70842	0	0
2033	68.1232	1	1	39.6571	0	0	0	9	4	9.85079	0	9.85079	0	9.85079	0	0
437	67.0144	1	1	26.7532	0	0	0	6	3	9.78508	0	9.78508	0	9.78508	0	0
3899	50.7324	0	1	23.9395	0	0	0	10	4	8.62149	0	8.62149	0	8.62149	0	0
3619	59.9562	1	1	29.6665	0	1	0	8	4	9.06229	0	9.06229	0	9.06229	0	0
54	51.6386	1	1	31.2488	0	0	0	7	3	9.63997	0	9.63997	0	9.63997	0	0
1335	60.5667	1	1	27.0552	0	1	0	9	4	9.78508	0	9.78508	0	9.78508	0	0
1028	50.8419	0	1	23.939	0	0	0	9	3	9.79055	0	9.79055	0	9.79055	0	0
2522	68.616	1	1	26.2227	1	0	0	8	3	9.6783	0	9.6783	0	9.6783	0	0
553	60.4928	1	1	24.6711	0	1	0	7	3	9.68925	0	9.68925	0	9.68925	0	0
1207	66.6585	1	3	23.2335	0	0	0	5	2	9.85079	0	9.85079	0	9.85079	0	0
1418	55.1485	1	1	25.8065	0	0	0	7	3	9.8371	0	9.8371	0	9.8371	0	0
3454	51.447	0	2	23.533	0	1	0	7	3	9.23751	0	9.23751	0	9.23751	0	0
661	58.59	1	3	20.8117	0	0	0	8	4	9.80151	0	9.80151	0	9.80151	0	0
1394	59.5373	1	1	27.2932	0	0	0	8	4	9.80698	0	9.80698	0	9.80698	0	0
295	60.9802	1	1	29.1749	0	0	0	6	3	9.9165	0	9.9165	0	9.9165	0	0
3911	60.7447	0	2	27.5482	1	0	1	8	3	8.48186	0	8.48186	0	8.48186	0	0
2305	73.7139	1	1	30.8642	0	1	0	8	3	9.95756	0	9.95756	0	9.95756	0	0
4017	50.2533	1	1	23.4375	0	0	0	6	3	8.4271	0	8.4271	0	8.4271	0	0
2432	55.4935	1	1	26.4855	0	1	0	9	4	9.44011	0	9.44011	0	9.44011	0	0
3359	56.6133	0	2	26.493	0	0	0	9	3	8.9911	0	8.9911	0	8.9911	0	0
1428	62.757	1	1	22.719	0	0	0	4	2	9.71663	0	9.71663	0	9.71663	0	0
3733	60.3149	1	1	28.7201	1	1	0	8	4	6.57906	0	6.57906	0	6.57906	0	0
3891	72.9199	1	1	25.4767	1	1	0	7	3	8.35044	0	8.35044	0	8.35044	0	0
3954	69.8481	1	1	28.3039	1	1	1	9	4	8.4627	1	7.6167	0	8.4627	0	0
951	63.373	0	1	30.8329	0	0	0	8	3	8.13963	0	8.13963	0	8.13963	0	0
1836	61.1088	0	1	30.2978	1	0	0	10	4	9.46475	0	9.46475	0	9.46475	0	0
250	53.7331	1	2	31.8616	0	0	0	7	3	2.35181	0	2.35181	0	2.35181	0	0
1447	64.1862	1	1	25.1039	1	1	0	9	4	9.53046	0	9.53046	0	9.53046	0	0
3904	61.1773	1	1	29.3333	1	1	0	6	3	8.55305	0	8.55305	0	8.55305	0	0
2715	65.9713	0	2	36.215	1	0	0	6	2	9.78782	1	9.12526	0	9.78782	0	0
1564	72.6899	1	1	25	1	1	0	7	3	9.84257	0	9.84257	0	9.84257	0	0
1871	70.8118	1	1	38.2222	1	1	0	8	4	9.86448	0	9.86448	0	9.86448	0	0
1935	57.7276	0	2	28.306	0	1	0	5	2	9.3744	0	9.3744	0	9.3744	0	0
2106	55.2033	1	2	29.0131	0	0	0	7	3	9.5989	0	9.5989	0	9.5989	0	0
4209	53.6537	1	3	20.7756	0	0	0	4	2	8.40794	0	8.40794	0	8.40794	0	0
936	53.2841	1	1	26.2985	0	0	0	9	4	9.55784	0	9.55784	0	9.55784	0	0
986	62.0397	1	1	32.8125	0	0	0	7	3	9.58795	0	9.58795	0	9.58795	0	0
1029	59.217	1	1	29.7284	0	0	0	7	3	9.4757	0	9.4757	0	9.4757	0	0
2179	56.6215	1	1	29.2421	0	0	0	6	3	9.45106	0	9.45106	0	9.45106	0	0
2746	59.8713	1	1	27.3399	0	1	0	7	3	9.79329	0	9.79329	0	9.79329	0	0
127	51.4771	1	1	34.9481	0	0	0	6	3	9.57153	0	9.57153	0	9.57153	0	0
2301	56.6352	1	1	27.8488	0	1	0	4	2	9.50582	0	9.50582	0	9.50582	0	0
3464	56.1615	1	1	25.9645	0	1	0	8	4	9.79877	0	9.79877	0	9.79877	0	0
305	50.9925	1	1	31.6456	0	0	0	7	3	9.63176	0	9.63176	0	9.63176	0	0
3603	59.4223	1	2	28.9461	0	0	0	6	3	9.32512	0	9.32512	0	9.32512	0	0
3943	51.9179	0	2	24.9649	0	1	0	12	4	8.43532	0	8.43532	0	8.43532	0	0
2130	65.9302	1	1	28.1625	0	0	0	4	2	9.54689	0	9.54689	0	9.54689	0	0
374	72.5777	1	1	26.1593	0	1	0	8	4	5.99316	0	5.99316	0	5.99316	0	0
2413	72.4134	1	1	37.0614	1	1	0	10	4	9.34429	0	9.34429	1	2.36277	0	0
3025	66.3162	1	1	26.8352	1	1	0	9	4	9.19918	0	9.19918	0	9.19918	0	0
2277	60.4901	0	2	24.1588	0	1	0	10	4	9.48665	0	9.48665	0	9.48665	0	0
3516	52.6215	0	2	24.9153	0	0	0	10	4	9.36619	0	9.36619	0	9.36619	0	0
1662	58.3737	1	1	25.1532	0	0	0	6	3	9.91923	0	9.91923	0	9.91923	0	0
552	53.4346	1	1	25.4767	0	0	0	5	2	9.58248	0	9.58248	0	9.58248	0	0
878	71.9754	1	1	23.3726	1	1	0	8	4	9.57153	0	9.57153	0	9.57153	0	0
2574	60.9637	1	1	25.3333	0	1	0	6	3	9.70568	0	9.70568	0	9.70568	0	0
2112	62.6229	0	2	26.2596	1	1	0	9	3	9.71937	0	9.71937	0	9.71937	0	0
2220	57.0185	1	1	21.2183	0	0	0	6	3	9.42916	0	9.42916	0	9.42916	0	0
1653	56.679	0	2	26.079	0	0	0	10	4	9.83984	0	9.83984	0	9.83984	0	0
3847	49.3936	1	3	26.1066	1	1	0	8	4	8.56947	0	8.56947	0	8.56947	0	0
350	59.6496	1	1	27.6304	0	0	0	7	3	9.57974	0	9.57974	0	9.57974	0	0
3164	61.0787	1	1	36.3573	0	0	0	7	3	9.3306	0	9.3306	0	9.3306	0	0
233	58.3984	1	1	24.6548	0	0	0	5	2	9.94661	0	9.94661	0	9.94661	0	0
1761	65.1034	1	1	26.3702	0	1	1	9	4	9.84257	0	9.84257	0	9.84257	0	0
2519	49.2375	1	2	21.0962	0	0	0	4	2	9.90828	0	9.90828	0	9.90828	0	0
1511	53.7002	0	2	32.05	0	1	1	7	3	9.76591	0	9.76591	0	9.76591	0	0
2743	56.553	1	1	31.1111	0	0	0	6	3	9.65092	0	9.65092	0	9.65092	0	0
3865	72.4956	1	1	24.6548	1	1	0	8	4	8.53936	0	8.53936	0	8.53936	0	0
1735	63.0281	1	1	24.5243	0	1	0	6	3	9.60438	0	9.60438	0	9.60438	0	0
2064	61.0815	1	1	23.7954	0	1	0	8	4	9.46201	0	9.46201	0	9.46201	0	0
2663	52.4709	0	2	28.4053	0	0	0	10	4	9.0924	0	9.0924	0	9.0924	0	0
458	50.7296	1	1	26.5643	0	0	0	5	2	9.63997	0	9.63997	0	9.63997	0	0
2184	74.6557	1	1	33.6949	1	1	0	6	3	9.60164	0	9.60164	0	9.60164	0	0
726	59.7974	1	1	27.8293	0	0	0	10	4	9.52772	0	9.52772	0	9.52772	0	0
653	54.1821	1	1	23.5304	0	0	0	5	3	9.60164	0	9.60164	0	9.60164	0	0
1932	74.0123	1	1	32.7919	1	1	0	7	3	9.59617	0	9.59617	0	9.59617	0	0
934	54.3244	1	3	24.6711	0	0	0	5	3	9.55236	0	9.55236	0	9.55236	0	0
3212	56.5092	1	1	23.0112	0	0	0	6	3	9.88912	0	9.88912	0	9.88912	0	0
2200	58.6612	0	2	25.5937	0	0	0	7	3	9.15264	0	9.15264	0	9.15264	0	0
3074	68.9309	1	1	36.4848	1	1	0	9	4	6.52704	0	6.52704	0	6.52704	0	0
150	64.178	1	1	32.8947	0	0	0	9	4	9.68104	0	9.68104	0	9.68104	0	0
1350	63.5784	1	1	30.2222	0	0	0	9	4	9.40999	0	9.40999	0	9.40999	0	0
2454	61.117	0	2	27.5482	0	0	0	9	3	8.98289	0	8.98289	0	8.98289	0	0
3294	66.1793	0	1	23.5883	0	0	0	12	4	9.52498	0	9.52498	0	9.52498	0	0
1582	62.3956	0	2	28.9811	0	0	0	12	4	9.44011	0	9.44011	0	9.44011	0	0
3857	58.4832	1	1	26.6728	0	1	0	6	3	8.564	0	8.564	0	8.564	0	0
2970	55.165	1	2	33.6728	1	0	0	7	3	8.98015	0	8.98015	0	8.98015	0	0
512	73.5633	1	1	29.5159	1	1	0	8	3	9.78508	0	9.78508	0	9.78508	0	0
2075	54.757	1	1	36.523	0	1	0	7	3	9.74401	0	9.74401	0	9.74401	0	0
1048	66.7762	1	1	25.721	1	0	0	5	2	9.69747	0	9.69747	0	9.69747	0	0
1079	51.0609	1	1	24.3418	0	0	0	6	3	9.44559	0	9.44559	0	9.44559	0	0
164	53.358	1	1	33.3333	1	0	0	7	3	9.64545	0	9.64545	0	9.64545	0	0
4006	60.0767	0	1	27.0169	1	0	0	7	3	6.65572	0	6.65572	0	6.65572	0	0
3201	57.9521	1	1	24.6904	0	1	0	6	3	9.58248	0	9.58248	0	9.58248	0	0
686	51.729	1	1	23.8054	0	1	0	4	2	9.92471	0	9.92471	0	9.92471	0	0
1274	66.089	1	1	31.5556	1	0	0	9	4	9.65914	0	9.65914	0	9.65914	0	0
202	67.2991	1	1	25.0657	1	1	0	6	3	10.0014	0	10.0014	0	10.0014	0	0
616	64.115	1	1	28.3039	0	1	0	7	3	5.21013	1	5.21013	0	5.21013	0	0
3441	51.7591	0	3	18.7883	0	0	0	6	2	9.20192	0	9.20192	0	9.20192	0	0
2455	55.77	1	2	24.2439	1	1	0	8	3	4.7447	0	4.7447	0	4.7447	0	0
1503	51.8795	1	1	27.6888	0	0	0	5	2	9.47296	0	9.47296	0	9.47296	0	0
3030	53.1691	0	1	29.8877	1	0	0	12	4	9.18001	0	9.18001	0	9.18001	0	0
3958	71.8248	1	2	29.278	0	1	0	6	3	8.57221	0	8.57221	0	8.57221	0	0
1385	58.0479	1	1	31.1111	0	1	0	6	3	9.53867	0	9.53867	0	9.53867	0	0
733	53.6044	1	1	36.4848	1	1	0	7	3	9.58522	0	9.58522	0	9.58522	0	0
1004	61.922	1	2	47.2952	1	0	1	8	4	9.67009	0	9.67009	0	9.67009	0	0
4090	65.1034	0	1	23.7196	1	1	0	10	4	2.94319	0	2.94319	0	2.94319	0	0
3775	53.7659	1	1	27.8488	0	1	0	9	4	8.53936	0	8.53936	0	8.53936	0	0
356	69.2868	1	1	24.4444	0	1	0	6	3	9.98494	0	9.98494	0	9.98494	0	0
3895	49.7248	1	3	37.2791	0	1	0	7	3	8.46544	0	8.46544	0	8.46544	0	0
2205	51.8987	0	1	24.677	0	0	0	6	2	9.19918	0	9.19918	0	9.19918	0	0
1205	71.7262	1	1	23.0518	1	1	0	9	4	9.89186	1	8.14511	0	9.89186	0	0
2820	56.7036	1	3	26.9531	0	0	0	7	3	9.04586	0	9.04586	0	9.04586	0	0
670	66.2752	1	1	27.9707	1	1	0	6	3	7.83299	0	7.83299	0	7.83299	0	0
682	62.9185	1	1	28.0843	0	1	0	6	3	9.85079	0	9.85079	0	9.85079	0	0
2627	56.4079	1	1	36.8531	1	0	0	9	4	9.71389	0	9.71389	0	9.71389	0	0
4138	50.141	0	2	25.3086	0	0	0	7	3	8.16701	0	8.16701	0	8.16701	0	0
2300	54.5845	1	1	32.1429	0	1	0	6	3	9.44832	0	9.44832	0	9.44832	0	0
1912	55.8166	1	3	25.2994	1	0	0	7	3	9.32786	1	6.19849	0	9.32786	0	0
1807	72.9144	1	1	27.9421	0	1	0	5	2	3.16496	0	3.16496	0	3.16496	0	0
1370	74.8775	1	1	30.8444	1	1	0	8	3	9.5551	0	9.5551	0	9.5551	0	0
1060	56.063	1	1	22.4323	0	1	0	5	3	9.65914	0	9.65914	0	9.65914	0	0
358	53.7248	1	2	23.8728	0	0	0	4	2	9.6345	0	9.6345	0	9.6345	0	0
630	69.7029	1	1	30.2978	0	1	0	6	3	9.56057	0	9.56057	0	9.56057	0	0
3973	59.9671	1	1	23.6013	0	1	0	8	4	8.56947	0	8.56947	0	8.56947	0	0
1991	54.6119	1	1	24.1288	1	0	0	8	4	9.50308	0	9.50308	0	9.50308	0	0
3469	57.5387	1	1	25.9645	0	1	0	7	3	9.80151	0	9.80151	0	9.80151	0	0
2704	65.692	1	1	27.7767	0	0	0	9	4	9.72758	0	9.72758	0	9.72758	0	0
2008	54.8611	1	1	27.8488	0	0	0	8	4	9.47844	0	9.47844	0	9.47844	0	0
2018	70.9678	1	1	24.9989	0	0	0	7	3	9.70021	0	9.70021	0	9.70021	0	0
1369	64.8405	1	1	22.806	0	1	0	8	4	9.59617	0	9.59617	0	9.59617	0	0
572	60.731	1	1	25.0657	0	1	0	6	3	9.4757	0	9.4757	0	9.4757	0	0
2038	57.9603	1	1	24.8889	0	0	0	8	4	9.88638	0	9.88638	0	9.88638	0	0
519	63.5264	1	1	27.3923	0	0	0	10	4	9.5332	0	9.5332	0	9.5332	0	0
108	58.0151	1	1	40.0573	1	1	0	8	4	9.79055	0	9.79055	0	9.79055	0	0
2805	52.7693	0	2	23.3844	1	0	0	12	4	9.31691	0	9.31691	0	9.31691	0	0
860	59.5346	0	2	25.3444	0	0	0	8	3	9.81246	0	9.81246	0	9.81246	0	0
4162	50.4422	1	3	25.3444	0	0	0	5	3	8.26557	0	8.26557	0	8.26557	0	0
3620	54.5024	1	1	29.3333	0	1	0	4	2	8.9117	0	8.9117	0	8.9117	0	0
141	73.6454	1	2	26.3702	0	0	0	9	4	7.17043	0	7.17043	0	7.17043	0	0
1400	53.462	0	2	25.8166	0	0	0	4	2	9.59343	0	9.59343	0	9.59343	0	0
301	66.4914	1	1	24.3865	0	0	0	8	4	9.66188	0	9.66188	0	9.66188	0	0
655	50.8857	1	3	22.8625	0	0	0	5	3	9.86448	0	9.86448	0	9.86448	0	0
2385	50.4695	1	1	27.7662	0	0	0	8	4	9.13073	0	9.13073	0	9.13073	0	0
737	51.6496	0	3	24.8163	0	0	0	11	4	9.6345	0	9.6345	0	9.6345	0	0
4199	51.5044	1	1		0	0	0	4	2	8.26283	0	8.26283	0	8.26283	0	0
1114	63.5099	1	1	25.1532	0	1	0	6	3	3.07461	0	3.07461	0	3.07461	0	0
326	58.1027	0	2	25.7276	0	0	0	8	3	9.66188	0	9.66188	0	9.66188	0	0
3774	61.3032	1	1	27.5134	0	1	0	6	3	8.66804	0	8.66804	0	8.66804	0	0
883	55.8111	1	1	27.1918	1	0	0	5	2	9.53593	0	9.53593	0	9.53593	0	0
3118	58.0945	1	1	29.5553	0	0	0	5	2	9.39904	0	9.39904	0	9.39904	0	0
1724	69.3854	1	1	20.2848	1	1	0	6	3	9.91376	0	9.91376	0	9.91376	0	0
4033	55.1376	1	3	27.6888	0	1	0	9	4	8.2601	0	8.2601	0	8.2601	0	0
2581	54.4285	0	2	27.2817	0	1	0	11	4	9.59069	0	9.59069	0	9.59069	0	0
1277	72.0246	1	1	25.9701	1	1	0	7	3	7.34018	0	7.34018	0	7.34018	0	0
1471	54.4312	1	1	21.9261	0	0	0	6	3	9.50856	0	9.50856	0	9.50856	0	0
563	59.0171	1	1	25.6544	0	0	0	10	4	7.45517	0	7.45517	0	7.45517	0	0
3482	57.2156	1	1	28.9062	0	0	0	8	4	9.91102	0	9.91102	0	9.91102	0	0
2685	57.8617	0	2	23.1206	0	0	0	8	3	9.60986	0	9.60986	0	9.60986	0	0
3137	62.5353	1	1	23.6832	1	1	0	5	3	9.30595	0	9.30595	0	9.30595	0	0
1291	70.0917	1	1	28.6726	0	1	0	7	3	9.64819	0	9.64819	0	9.64819	0	0
3070	56.4846	1	2	28.8754	0	0	0	8	4	9.1499	0	9.1499	0	9.1499	0	0
1363	55.1157	1	1	26.6389	0	0	0	9	4	9.44285	0	9.44285	0	9.44285	0	0
3610	54.5188	1	1	24.841	0	0	0	8	4	9.02396	0	9.02396	0	9.02396	0	0
1186	66.1656	1	1	25.9645	0	0	0	5	2	9.60164	0	9.60164	0	9.60164	0	0
1025	71.8467	1	1	28.9993	0	0	0	5	2	9.43737	0	9.43737	0	9.43737	0	0
304	61.1964	0	2	21.7993	0	0	0	9	3	9.61259	0	9.61259	0	9.61259	0	0
530	63.1348	1	1	30.1788	0	1	0	10	4	9.57153	0	9.57153	0	9.57153	0	0
2997	70.0561	1	1	27.6787	1	1	0	9	4	9.30322	0	9.30322	0	9.30322	0	0
2118	51.5072	1	1	31.6337	1	0	0	6	3	9.44011	0	9.44011	0	9.44011	0	0
3824	64.898	1	2	20.5761	0	1	0	4	2	8.33128	0	8.33128	0	8.33128	0	0
191	67.4524	1	1	35.5469	0	0	0	5	2	9.68925	0	9.68925	0	9.68925	0	0
1949	55.1978	1	1	25.7778	0	1	0	5	3	9.5989	0	9.5989	0	9.5989	0	0
2414	74.1383	1	1	30.9627	1	1	1	9	4	9.44832	0	9.44832	1	6.81177	0	0
1930	73.1198	1	1	28.1337	0	1	0	8	4	9.61259	0	9.61259	0	9.61259	0	0
257	60.5804	1	1	27.5873	1	0	0	6	3	9.58522	0	9.58522	0	9.58522	0	0
968	54.4613	0	1	23.4509	0	0	0	5	2	9.75496	0	9.75496	0	9.75496	0	0
2660	53.9877	0	1	30.2222	0	0	0	11	4	9.50856	0	9.50856	0	9.50856	0	0
882	60.282	1	1	34.1311	1	0	0	10	4	9.82341	0	9.82341	0	9.82341	0	0
2985	56.8131	0	2	22.68	0	1	0	9	3	9.16359	0	9.16359	0	9.16359	0	0
3027	57.9603	1	1	26.8407	0	1	0	5	2	9.39904	0	9.39904	0	9.39904	0	0
3357	51.091	0	3	24.1588	0	0	1	12	4	1.71389	0	1.71389	0	1.71389	0	0
2294	54.9897	1	1	23.7332	0	1	0	5	2	9.52225	0	9.52225	0	9.52225	0	0
4161	54.5489	0	1	27.2817	0	0	0	7	3	8.38056	0	8.38056	0	8.38056	0	0
1620	61.8207	1	1	27.7344	1	1	0	6	3	9.69473	0	9.69473	0	9.69473	0	0
3140	63.5647	0	2	25.8166	1	1	0	12	4	9.15264	0	9.15264	0	9.15264	0	0
2174	56.9117	1	1	23.3726	0	0	0	4	2	2.95414	0	2.95414	0	2.95414	0	0
711	52.835	1	1	21.4903	0	0	0	3	2	9.56057	0	9.56057	0	9.56057	0	0
1844	68.7775	1	1	27.8876	0	1	0	7	3	9.66188	0	9.66188	0	9.66188	0	0
1766	54.7817	0	2	26.2976	0	1	0	9	3	9.83162	0	9.83162	0	9.83162	0	0
1789	71.5811	1	1	32.8933	0	0	0	9	4	9.23751	0	9.23751	0	9.23751	0	0
401	67.0034	1	1	27.4762	1	1	0	5	2	9.64819	0	9.64819	0	9.64819	0	0
4176	50.694	1	1	27.3909	1	1	0	4	2	8.24641	0	8.24641	0	8.24641	0	0
1617	63.0007	1	1	26.6193	0	1	0	6	3	9.62355	0	9.62355	0	9.62355	0	0
2278	60.2628	1	1	23.2446	0	0	0	4	2	9.48939	0	9.48939	0	9.48939	0	0
3139	61.7084	1	1	24.1127	0	1	0	7	3	9.31143	0	9.31143	0	9.31143	0	0
700	69.7741	1	1	30.1315	0	0	0	6	3	9.71937	0	9.71937	0	9.71937	0	0
1446	57.6345	1	1	31.25	0	1	0	9	4	9.77687	0	9.77687	0	9.77687	0	0
3957	73.796	1	1	21.58	0	0	0	5	2	8.45175	0	8.45175	0	8.45175	0	0
3333	58.0643	0	1	23.03	0	0	0	8	3	8.9692	0	8.9692	0	8.9692	0	0
2183	64.1342	1	1	27.4762	0	0	0	5	2	9.6345	0	9.6345	0	9.6345	0	0
123	55.7947	1	1	32.8707	1	1	0	7	3	9.91923	0	9.91923	0	9.91923	0	0
2759	62.2971	1	1	27.852	1	0	0	8	4	9.43737	0	9.43737	0	9.43737	0	0
4133	60.167	0	2	25.2801	0	0	0	9	3	8.16427	0	8.16427	0	8.16427	0	0
729	59.948	1	1	27.5862	0	0	0	5	2	9.58248	0	9.58248	0	9.58248	0	0
2534	52.2929	1	1	29.4321	1	1	0	10	4	9.63723	0	9.63723	0	9.63723	0	0
2545	67.2033	0	2	26.9896	0	0	0	12	4	9.18275	0	9.18275	0	9.18275	0	0
373	71.1211	1	1	30.9156	0	0	0	5	2	9.60986	0	9.60986	0	9.60986	0	0
4035	63.3758	1	1	32.05	1	1	0	9	4	8.37235	0	8.37235	0	8.37235	0	0
3669	67.4825	1	1	29.2969	1	1	0	6	3	8.4627	0	8.4627	0	8.4627	0	0
1354	72.6188	1	1	25.3155	1	0	0	5	2	9.5551	0	9.5551	0	9.5551	0	0
3299	50.7351	0	3	28.3447	0	0	1	12	4	5.65092	0	5.65092	0	5.65092	0	0
872	53.9822	1	3	24.3865	0	0	0	4	2	9.49487	0	9.49487	0	9.49487	0	0
1373	66.0999	0	2	22.3055	0	1	0	9	3	9.40726	0	9.40726	0	9.40726	0	0
768	60.7995	1	1	26.8352	0	0	1	8	4	9.92471	0	9.92471	0	9.92471	0	0
4166	50.4449	0	2	24.0317	0	0	0	9	3	8.13689	0	8.13689	0	8.13689	0	0
3787	57.1335	1	1	31.2026	0	1	0	8	3	8.38604	0	8.38604	0	8.38604	0	0
3195	53.4045	1	2	21.0938	0	0	0	5	2	9.33333	0	9.33333	0	9.33333	0	0
807	61.2649	1	3	26.4024	1	1	0	5	3	9.88912	0	9.88912	0	9.88912	0	0
3611	52.8268	1	1	25.1532	0	0	0	3	1	8.8898	0	8.8898	0	8.8898	0	0
2684	59.8604	1	1	26.4855	0	0	0	8	4	3.74812	0	3.74812	0	3.74812	0	0
1997	51.0062	1	1	29.865	0	1	0	3	2	9.13073	0	9.13073	0	9.13073	0	0
3128	64.6379	1	1	29.278	0	0	0	7	3	9.13347	0	9.13347	0	9.13347	0	0
1661	61.4045	1	1	24.5243	0	0	0	10	4	7.29911	0	7.29911	0	7.29911	0	0
3521	53.3169	0	3	25.0762	0	0	0	12	4	9.33333	0	9.33333	0	9.33333	0	0
1669	55.447	0	2	29.1421	0	0	0	11	4	4.38877	0	4.38877	0	4.38877	0	0
476	62.6092	1	1	32.039	1	1	0	8	4	9.70568	0	9.70568	0	9.70568	0	0
1987	62.2122	0	1	25.9909	1	0	0	12	4	9.42642	0	9.42642	0	9.42642	0	0
2897	73.9767	1	1	30.2519	0	0	0	6	3	9.18001	0	9.18001	0	9.18001	0	0
3892	50.2286	1	1	23.8281	0	0	0	4	2	8.52841	0	8.52841	0	8.52841	0	0
355	59.488	1	1	37.461	1	0	0	5	2	9.69747	0	9.69747	0	9.69747	0	0
302	50.9049	1	3	20.4382	0	0	0	8	3	9.63723	0	9.63723	0	9.63723	0	0
699	54.0397	1	2	27.852	0	1	0	4	2	9.60712	0	9.60712	0	9.60712	0	0
1977	63.1458	1	1	24.0882	0	0	0	10	4	9.81793	0	9.81793	0	9.81793	0	0
723	52.8652	1	1	27.0051	1	1	0	5	2	9.78782	0	9.78782	0	9.78782	0	0
3809	62.3025	1	1	35.1962	0	1	0	10	4	8.31485	0	8.31485	0	8.31485	0	0
71	64.5476	1	1	25.3902	1	1	0	8	4	9.6783	0	9.6783	0	9.6783	0	0
2108	53.1034	1	3	27.2392	0	0	0	9	4	9.25941	0	9.25941	0	9.25941	0	0
3764	57.1088	1	1	28.251	0	1	0	9	4	8.61054	0	8.61054	0	8.61054	0	0
2799	58.4695	0	3	36.3108	1	0	0	12	4	7.64956	0	7.64956	0	7.64956	0	0
774	74.1574	1	1	31.2175	0	0	0	4	2	9.60164	0	9.60164	0	9.60164	0	0
2451	61.1034	1	1	29.7778	0	0	0	5	2	9.84805	0	9.84805	0	9.84805	0	0
1236	66.694	1	1	27.7008	0	0	0	9	4	9.48665	0	9.48665	0	9.48665	0	0
455	53.8754	1	1	30.7306	0	0	0	5	2	9.65366	0	9.65366	0	9.65366	0	0
1947	53.8973	1	1	28.4444	0	0	0	4	2	9.73853	0	9.73853	0	9.73853	0	0
907	53.5633	1	1	35.0862	0	0	0	9	4	9.52225	0	9.52225	0	9.52225	0	0
1520	62.7598	1	1	31.5301	0	0	0	10	4	9.86448	0	9.86448	0	9.86448	0	0
421	64.8624	1	1	33.7325	0	0	0	5	3	9.79603	0	9.79603	0	9.79603	0	0
2998	55.0089	0	2	28.7197	0	0	0	8	3	9.21013	0	9.21013	0	9.21013	0	0
2981	54.2149	0	1	27.7389	0	0	0	4	2	9.51403	0	9.51403	0	9.51403	0	0
3540	60.6817	1	1	24.8889	0	1	0	6	3	8.86242	0	8.86242	0	8.86242	0	0
3096	50.4942	0	2	30.7787	1	0	0	11	4	9.00479	0	9.00479	0	9.00479	0	0
2142	62.2697	0	1	20.6193	0	0	0	11	4	9.65092	0	9.65092	0	9.65092	0	0
1536	65.4839	1	2	25.7778	1	1	0	6	3	9.77139	0	9.77139	0	9.77139	0	0
1074	70.0096	1	1	30.385	0	0	0	8	4	9.56605	0	9.56605	0	9.56605	0	0
97	66.4613	1	1	29.5525	0	1	0	7	3	9.67283	0	9.67283	0	9.67283	0	0
1426	66.7242	1	1	22.3133	0	1	0	6	3	9.71663	0	9.71663	0	9.71663	0	0
4121	56.167	1	1	28.3039	0	0	0	8	4	8.37235	0	8.37235	0	8.37235	0	0
415	67.7892	1	1	28.5483	1	1	0	9	4	9.56331	0	9.56331	0	9.56331	0	0
632	55.3347	1	1	25.1532	0	0	0	4	2	9.8152	0	9.8152	0	9.8152	0	0
1377	67.614	1	1	32.788	1	0	0	8	4	9.52225	0	9.52225	0	9.52225	0	0
273	68.2245	1	1	38.7097	1	0	0	8	4	7.18412	0	7.18412	0	7.18412	0	0
2132	71.499	1	1	29.3847	0	0	0	5	2	9.62902	0	9.62902	0	9.62902	0	0
76	66.4203	1	1	35.4191	0	1	0	8	4	7.17317	0	7.17317	0	7.17317	0	0
2092	58.8474	0	1	27.3438	1	0	0	8	3	9.71389	0	9.71389	0	9.71389	0	0
1831	52.7693	1	1	24.2424	0	0	0	5	2	9.36071	1	3.55099	0	9.36071	0	0
1623	69.7194	1	1	31.5011	1	0	0	6	3	9.87269	0	9.87269	0	9.87269	0	0
620	62.9897	1	1	32.4467	0	0	0	7	3	9.5989	0	9.5989	0	9.5989	0	0
865	70.2094	1	1	31.6327	0	0	0	9	4	9.53593	0	9.53593	0	9.53593	0	0
2463	60.9692	1	1	30.3302	0	1	0	5	3	8.95003	0	8.95003	0	8.95003	0	0
2576	54.3929	0	1	32.0204	0	0	0	10	4	9.7358	0	9.7358	0	9.7358	0	0
833	58.9952	1	1	24.1415	0	0	0	5	2	9.87543	0	9.87543	0	9.87543	0	0
3008	65.2758	1	1	35.1848	0	0	0	7	3	6.9076	0	6.9076	0	6.9076	0	0
4052	52.9692	0	1	29.4108	0	0	0	8	3	8.30116	0	8.30116	0	8.30116	0	0
2610	59.6988	0	2	25.711	0	0	0	11	4	9.3744	0	9.3744	0	9.3744	0	0
3826	52.5749	1	3	22.5827	0	0	0	6	3	8.3614	0	8.3614	0	8.3614	0	0
2625	65.7139	1	1	28.6917	1	1	0	5	2	9.53867	0	9.53867	0	9.53867	0	0
3185	73.6865	1	2	33.7235	0	1	0	6	3	9.67556	0	9.67556	0	9.67556	0	0
1038	60.8159	1	1	28.2828	0	0	0	7	3	7.05818	0	7.05818	0	7.05818	0	0
3184	58.8364	1	1	26.6389	0	1	0	8	4	9.74127	0	9.74127	0	9.74127	0	0
3960	49.9548	0	2	37.0983	0	1	0	9	3	2.98973	0	2.98973	0	2.98973	0	0
7	70.7351	1	1	28	0	0	0	5	2	9.67556	0	9.67556	0	9.67556	0	0
2256	60.5038	1	1	26.9531	0	1	0	7	3	9.42916	0	9.42916	0	9.42916	0	0
3819	66.9322	1	1	31.6337	0	1	0	7	3	8.46817	0	8.46817	0	8.46817	0	0
4131	66.5352	0	1	30.854	0	0	0	11	4	8.16701	0	8.16701	0	8.16701	0	0
607	57.5606	0	2	30.4772	0	0	0	9	3	9.5551	0	9.5551	0	9.5551	0	0
3539	58.1574	1	1	24.5578	0	1	0	6	3	9.13347	0	9.13347	0	9.13347	0	0
2218	66.1519	1	1	26.5625	0	1	0	9	4	9.67283	0	9.67283	0	9.67283	0	0
2876	70.4038	1	1	29.278	1	1	0	9	4	9.48392	0	9.48392	0	9.48392	0	0
231	58.6502	0	2	27.7177	0	0	0	6	2	9.68652	0	9.68652	0	9.68652	0	0
2216	54.8884	0	1	26.9896	0	0	0	8	3	4.84873	0	4.84873	0	4.84873	0	0
1422	65.6728	1	2	26.5021	1	1	0	8	4	9.59617	0	9.59617	0	9.59617	0	0
1255	59.603	1	1	41.3223	0	0	0	8	4	9.57426	0	9.57426	0	9.57426	0	0
1943	69.6893	1	1	31.9576	0	1	0	9	4	9.30048	0	9.30048	0	9.30048	0	0
3576	54.8857	0	2	30.0232	0	0	0	7	3	9.30322	0	9.30322	0	9.30322	0	0
3876	73.1335	1	1	31.3912	1	0	0	5	2	8.43532	0	8.43532	0	8.43532	0	0
4124	66.6174	1	1	19.0677	0	0	0	8	4	8.43258	0	8.43258	0	8.43258	0	0
2065	52.731	0	3	27.9904	0	0	0	11	4	9.61807	0	9.61807	0	9.61807	0	0
45	65.3224	1	1	39.5448	0	0	0	10	4	9.63176	0	9.63176	0	9.63176	0	0
3193	60.7775	1	1	32.0161	0	1	0	8	4	9.32786	0	9.32786	0	9.32786	0	0
681	53.7002	1	1	27.3923	0	1	0	3	2	9.93292	0	9.93292	0	9.93292	0	0
810	59.8166	1	1	25.2363	0	0	0	8	4	9.7358	0	9.7358	0	9.7358	0	0
3950	52.0876	1	1	44.1482	1	0	0	8	4	8.50924	0	8.50924	0	8.50924	0	0
1649	53.7358	0	2	24.9135	0	1	0	7	3	9.87543	0	9.87543	0	9.87543	0	0
3371	60.6023	1	1	24.1415	1	1	0	9	4	8.85421	0	8.85421	0	8.85421	0	0
3402	57.5195	0	1	26.9274	1	1	0	7	2	9.08419	0	9.08419	0	9.08419	0	0
447	65.0486	1	1	24.4561	1	1	0	8	4	9.64271	0	9.64271	0	9.64271	0	0
3709	53.5058	1	1	26.9531	0	0	0	3	1	3.72348	0	3.72348	0	3.72348	0	0
719	52.397	1	2	22.7694	0	0	0	5	2	9.58522	0	9.58522	0	9.58522	0	0
3999	52.9144	1	1	29.6875	0	1	0	10	4	8.44627	0	8.44627	0	8.44627	0	0
1109	52.9446	1	2	36.1069	0	1	0	10	4	9.33607	0	9.33607	0	9.33607	0	0
1518	54.976	1	1	27.7344	0	0	0	6	3	9.61259	0	9.61259	0	9.61259	0	0
1764	53.4292	1	1	24.8777	0	0	0	4	2	9.86174	0	9.86174	0	9.86174	0	0
1384	51.8604	1	1	26.9531	0	0	0	7	3	9.44832	0	9.44832	0	9.44832	0	0
3902	53.7276	1	1	24.3418	0	0	0	7	3	8.49008	0	8.49008	0	8.49008	0	0
1595	55.7098	1	1	20.3428	0	1	0	7	3	9.62081	0	9.62081	0	9.62081	0	0
913	62.8255	1	1	36.1604	1	1	0	6	3	9.56879	0	9.56879	0	9.56879	0	0
946	57.4538	0	2	35.9184	1	1	0	9	3	9.81793	0	9.81793	0	9.81793	0	0
595	68.3039	1	1	29.2969	0	0	0	6	3	9.59617	0	9.59617	0	9.59617	0	0
1282	54.13	1	1	37.8906	0	0	0	4	2	9.61533	0	9.61533	0	9.61533	0	0
1208	69.1198	1	1	44.7908	1	0	0	5	2	9.70842	0	9.70842	0	9.70842	0	0
2450	62.2888	1	2	31.9922	0	1	0	10	4	6.80082	0	6.80082	0	6.80082	0	0
731	62.2286	0	2	26.6389	0	1	0	12	4	9.60986	0	9.60986	0	9.60986	0	0
3496	69.8727	1	1	26.3961	1	1	0	7	3	9.1499	0	9.1499	0	9.1499	0	0
1000	69.128	1	1	33.284	1	1	0	5	2	9.64545	0	9.64545	0	9.64545	0	0
1270	58.3436	1	1	35.4917	0	0	0	9	4	7.95072	0	7.95072	0	7.95072	0	0
3656	72.9144	1	1	31.8287	0	0	0	6	3	8.33949	0	8.33949	0	8.33949	0	0
817	61.64	0	2	24.858	0	0	0	9	3	9.60986	0	9.60986	0	9.60986	0	0
4157	56.7283	1	1	26.4792	0	0	0	6	3	8.37782	0	8.37782	0	8.37782	0	0
2025	71.0445	1	1	39.7959	1	0	0	5	2	9.62355	0	9.62355	0	9.62355	0	0
1928	53.4921	1	2	23.5304	0	1	0	5	3	9.54415	0	9.54415	0	9.54415	0	0
1632	61.8864	1	1	19.736	0	1	0	9	4	9.99042	0	9.99042	0	9.99042	0	0
3527	59.332	1	1	25.6312	0	0	0	6	3	9.40999	0	9.40999	0	9.40999	0	0
2555	61.232	1	1	27.8876	0	0	0	7	3	9.05133	0	9.05133	0	9.05133	0	0
1824	56.8843	1	1	30.2222	0	0	0	8	4	9.72485	0	9.72485	0	9.72485	0	0
92	60.4408	1	1	27.1203	0	1	0	6	3	9.65914	0	9.65914	0	9.65914	0	0
901	70.6119	1	1	32.311	1	0	0	8	4	9.54962	0	9.54962	0	9.54962	0	0
147	67.8631	1	1	31.4318	0	1	0	6	3	9.63723	0	9.63723	0	9.63723	0	0
2706	61.9849	1	1	25.4375	0	0	0	7	3	9.78782	0	9.78782	0	9.78782	0	0
19	65.1061	1	1	27.1816	0	1	0	10	4	9.68925	0	9.68925	0	9.68925	0	0
3896	56.7064	1	1	25.721	1	0	0	8	4	8.47091	0	8.47091	0	8.47091	0	0
967	61.6318	1	1	27.8876	0	0	0	8	4	9.79603	0	9.79603	0	9.79603	0	0
2520	56.1533	1	1	25.5367	0	1	0	6	3	9.50582	0	9.50582	0	9.50582	0	0
194	58.2149	1	1	24.4352	1	1	0	8	4	9.72758	0	9.72758	0	9.72758	0	0
1696	59.0965	1	1	30.4935	0	0	0	5	2	9.48118	0	9.48118	0	9.48118	0	0
3307	51.1786	1	2	30.854	1	1	0	9	4	2.76523	0	2.76523	0	2.76523	0	0
2001	59.4825	1	1	29.0943	0	0	0	9	4	9.13621	0	9.13621	0	9.13621	0	0
1573	56.9938	1	1	26.8352	0	1	0	7	3	9.5989	0	9.5989	0	9.5989	0	0
1804	65.9713	1	1	28.0618	0	1	0	6	3	3.57837	0	3.57837	0	3.57837	0	0
3596	57.6318	1	1	25.7778	0	1	0	8	4	9.41821	0	9.41821	0	9.41821	0	0
2134	69.3498	1	1	26.7094	0	1	0	4	2	9.62355	0	9.62355	0	9.62355	0	0
749	54.8583	1	3	23.5304	0	1	0	8	4	9.53046	0	9.53046	0	9.53046	0	0
3	51.1704	1	1	30.9627	0	0	0	5	3	9.66188	0	9.66188	0	9.66188	0	0
460	57.2485	1	1	25.4524	0	0	0	4	2	9.87817	0	9.87817	0	9.87817	0	0
677	55.2033	1	1	26.4381	1	1	0	7	3	9.77413	0	9.77413	0	9.77413	0	0
1100	65.7303	1	1	23.6832	0	0	0	6	3	9.36071	0	9.36071	0	9.36071	0	0
91	58.7077	1	1	26.6749	0	0	0	6	3	9.64545	0	9.64545	0	9.64545	0	0
2208	58.2231	0	1	26.0933	0	1	0	5	2	9.50308	0	9.50308	0	9.50308	0	0
3346	58.4531	1	2	21.048	0	1	0	6	3	9.12526	0	9.12526	0	9.12526	0	0
714	57.1526	0	2	29.0318	1	0	0	7	3	9.56879	0	9.56879	0	9.56879	0	0
2877	56.4572	1	1	39.0334	0	1	0	6	3	9.48665	0	9.48665	0	9.48665	0	0
3968	60.7556	1	1	32.8892	0	1	0	7	3	0.375086	0	0.375086	0	0.375086	0	0
1399	66.6229	1	1	21.83	0	1	0	6	3	9.48939	0	9.48939	0	9.48939	0	0
1937	52.8268	0	2	22.0932	0	0	0	5	2	9.56605	0	9.56605	0	9.56605	0	0
33	61.4921	1	2	25.204	0	0	0	4	2	10.0287	0	10.0287	0	10.0287	0	0
2548	70.3354	0	2	26.9274	0	1	0	12	4	8.1013	0	8.1013	0	8.1013	0	0
3801	53.1526	1	1	25.6369	0	0	0	5	3	8.3614	0	8.3614	0	8.3614	0	0
2129	74.308	1	1	39.3011	0	0	0	4	2	7.45517	0	7.45517	0	7.45517	0	0
2405	64.5147	1	1	32.3701	0	1	0	9	4	9.61807	0	9.61807	0	9.61807	0	0
3016	59.0144	1	1	34.1749	0	1	0	7	3	8.96646	0	8.96646	0	8.96646	0	0
4001	51.1047	0	2	24.9135	0	0	0	9	3	8.44353	0	8.44353	0	8.44353	0	0
914	68.6516	1	1	27.4348	1	1	0	5	2	9.5332	0	9.5332	0	9.5332	0	0
2700	56.0027	1	2	44.8205	1	0	0	8	3	9.85353	1	0.364134	0	9.85353	0	0
3621	63.7454	1	1	31.2488	0	1	0	3	2	7.08282	0	7.08282	0	7.08282	0	0
3214	52.3477	1	3	22.5069	0	0	0	6	3	9.70294	0	9.70294	0	9.70294	0	0
461	54.5188	1	1	25.6312	0	1	0	5	2	9.62355	0	9.62355	0	9.62355	0	0
958	74.3628	1	1	29.3199	1	1	0	9	4	9.86721	0	9.86721	0	9.86721	0	0
2024	56.0383	1	1	30.8185	0	1	0	6	3	9.54415	0	9.54415	0	9.54415	0	0
574	56.3997	0	2	24.9108	1	0	0	8	3	9.54962	0	9.54962	0	9.54962	0	0
1057	66.9706	1	1	23.6832	0	1	0	4	2	9.50856	0	9.50856	0	9.50856	0	0
1258	62.4175	1	1	29.3036	1	1	0	10	4	9.52498	0	9.52498	0	9.52498	0	0
1747	60.7775	1	1	26.5643	0	1	0	5	3	9.63723	0	9.63723	0	9.63723	0	0
2753	61.243	1	1	26.3146	1	1	0	9	4	9.49487	0	9.49487	0	9.49487	0	0
3093	55.6058	1	2	27.7671	0	0	0	9	4	8.94182	0	8.94182	0	8.94182	0	0
2722	71.6359	1	1	30.8594	0	0	0	7	3	9.77413	0	9.77413	0	9.77413	0	0
1299	69.2594	1	1	28.8044	1	0	0	10	4	9.63176	0	9.63176	0	9.63176	0	0
1615	61.7166	1	1	27.1106	1	1	0	9	4	9.66188	0	9.66188	0	9.66188	0	0
2615	53.6509	0	2	26.2188	0	0	0	8	3	9.51129	0	9.51129	0	9.51129	0	0
2923	52.6872	0	1	27.1809	0	0	0	7	3	8.62149	0	8.62149	0	8.62149	0	0
2994	73.2402	1	1	26.1593	1	1	0	8	4	9.21013	1	4.22177	0	9.21013	0	0
560	50.935	1	1	28.8754	0	1	0	3	2	9.54689	0	9.54689	0	9.54689	0	0
4202	61.7467	0	2	24.9671	1	0	0	9	3	8.39973	0	8.39973	0	8.39973	0	0
275	54.82	0	2	25.462	0	1	0	8	3	9.62355	0	9.62355	0	9.62355	0	0
3734	58.475	1	1	22.1003	0	0	0	7	3	8.49829	0	8.49829	0	8.49829	0	0
932	70.3847	1	1	28.1943	0	0	0	9	4	9.56331	0	9.56331	0	9.56331	0	0
389	65.744	1	1	32.0499	1	0	0	7	3	9.62355	0	9.62355	0	9.62355	0	0
1758	62.7926	1	1	23.9188	1	1	0	8	4	9.51403	0	9.51403	0	9.51403	0	0
3737	69.0595	1	1	28.3987	1	1	0	8	3	8.49555	0	8.49555	0	8.49555	0	0
1681	57.7577	1	1	25	0	1	0	6	3	9.90554	0	9.90554	0	9.90554	0	0
3468	56.6899	1	1	22.6562	0	1	0	6	3	9.76318	0	9.76318	0	9.76318	0	0
1366	63.2827	1	1	25.9645	0	0	0	7	3	9.65092	0	9.65092	0	9.65092	0	0
88	50.8775	1	1	20.5688	0	0	0	2	1	9.6564	0	9.6564	0	9.6564	0	0
3355	57.1417	0	1	28.3447	0	0	0	8	3	8.91992	0	8.91992	0	8.91992	0	0
3518	56.1971	0	3	26.4463	0	0	0	9	3	9.3963	0	9.3963	0	9.3963	0	0
1054	66.5599	0	2	25.1486	0	0	0	5	2	3.03901	0	3.03901	0	3.03901	0	0
360	53.4209	1	1	35.0862	0	0	0	8	4	9.54962	0	9.54962	0	9.54962	0	0
4037	60.3094	1	1	28.4799	1	1	0	8	4	8.25462	0	8.25462	0	8.25462	0	0
1765	61.1225	1	1	44.4274	1	1	0	8	4	9.6783	0	9.6783	0	9.6783	0	0
3148	73.8179	1	1	26.4024	0	1	0	9	4	9.14716	0	9.14716	0	9.14716	0	0
2655	52.8569	0	3	22.9854	0	1	0	10	4	9.10062	0	9.10062	0	9.10062	0	0
1785	70.9815	1	1	26.1427	1	0	0	9	4	7.5373	0	7.5373	0	7.5373	0	0
1312	74.4641	1	1	31.2295	0	0	0	7	3	9.55784	0	9.55784	0	9.55784	0	0
3604	63.9973	1	1	19.5312	0	0	0	3	2	9.23203	0	9.23203	0	9.23203	0	0
806	65.7194	1	1	25.2363	0	0	1	7	3	9.71663	0	9.71663	0	9.71663	0	0
989	64.4025	1	1	28.9062	1	1	0	7	3	9.47023	0	9.47023	0	9.47023	0	0
277	51.9261	1	1	24.6711	0	0	0	5	2	7.96988	0	7.96988	0	7.96988	0	0
225	66.0342	1	2	34.209	1	1	0	7	3	9.67283	0	9.67283	0	9.67283	0	0
3099	58.4257	0	2	35.756	0	0	0	9	3	9.01848	0	9.01848	0	9.01848	0	0
571	73.7878	1	1	29.5159	0	1	0	6	3	9.48939	0	9.48939	0	9.48939	0	0
238	69.3771	1	1	24.1217	0	0	0	8	3	9.70568	0	9.70568	0	9.70568	0	0
643	64.2902	1	3	26.986	0	0	0	5	3	9.61807	1	1.66188	0	9.61807	0	0
1545	60.7611	1	1	26.7532	1	0	0	5	3	9.48392	0	9.48392	0	9.48392	0	0
1695	56.3313	1	3	29.5525	0	0	0	8	3	9.295	0	9.295	0	9.295	0	0
2941	53.7029	1	1	23.7253	0	1	0	9	4	9.18001	0	9.18001	0	9.18001	0	0
528	70.5051	1	2	24.864	0	0	0	4	2	9.57153	0	9.57153	0	9.57153	0	0
3795	54.7379	1	3	23.4952	0	1	0	9	4	8.41068	0	8.41068	0	8.41068	0	0
1390	57.0513	1	1	27.1816	0	0	0	7	3	9.36619	0	9.36619	0	9.36619	0	0
478	50.6283	0	3	28.9811	0	0	0	7	3	3.93155	0	3.93155	0	3.93155	0	0
145	51.6797	1	3	24.1217	0	1	0	9	4	7.154	0	7.154	0	7.154	0	0
1795	68.2081	1	1	23.5556	0	1	0	9	4	9.58248	0	9.58248	0	9.58248	0	0
1752	67.8001	1	1	21.5139	0	0	0	6	3	9.38809	0	9.38809	0	9.38809	0	0
4059	53.5168	1	1	25	0	0	0	7	3	8.44353	0	8.44353	0	8.44353	0	0
4097	55.9124	0	3	29.3878	0	0	0	11	4	8.31759	0	8.31759	0	8.31759	0	0
3407	59.2307	0	2	30.7958	0	0	0	12	4	8.90897	1	1.06502	0	8.90897	0	0
2537	58.9432	1	1	34.6476	1	0	0	10	4	9.69473	0	9.69473	0	9.69473	0	0
2436	59.8029	1	1	32.8181	0	1	0	8	4	9.64819	0	9.64819	0	9.64819	0	0
3829	53.8919	1	1	21.7784	0	0	0	3	1	8.33949	0	8.33949	0	8.33949	0	0
2151	59.4196	1	1	24.2439	0	0	0	9	4	9.40178	0	9.40178	0	9.40178	0	0
1978	54.0233	0	2	29.7004	0	1	0	9	3	9.76591	0	9.76591	0	9.76591	0	0
3980	63.8357	1	1	30.3593	0	1	0	8	4	8.54757	0	8.54757	0	8.54757	0	0
812	72.3587	1	1	31.1111	1	1	0	7	3	9.60164	0	9.60164	0	9.60164	0	0
2180	63.1567	0	1	29.7578	0	1	0	11	4	9.63997	0	9.63997	0	9.63997	0	0
2120	58.8036	1	1	29.6665	0	1	0	9	4	9.36619	0	9.36619	0	9.36619	0	0
782	51.4086	1	1	39.8961	0	0	0	6	3	8.79124	0	8.79124	0	8.79124	0	0
3884	63.9042	1	1	24.7475	0	1	0	8	4	8.41889	0	8.41889	0	8.41889	0	0
1922	71.5154	0	1	27.1809	0	0	0	12	4	9.23751	0	9.23751	0	9.23751	0	0
3485	70.9021	1	1	26.1286	0	0	0	10	4	9.295	0	9.295	0	9.295	0	0
3878	65.6947	1	1	32.4661	1	1	0	8	4	8.31211	0	8.31211	0	8.31211	0	0
1089	57.8152	1	1	23.3377	0	0	0	6	3	9.39357	0	9.39357	0	9.39357	0	0
3768	53.8289	0	3	32.6905	0	0	0	10	4	2.73511	0	2.73511	0	2.73511	0	0
4003	54.7132	1	1	33.3205	0	1	0	9	4	8.62697	0	8.62697	0	8.62697	0	0
3358	63.0418	1	1	26.0226	1	1	0	7	3	9.08145	0	9.08145	0	9.08145	0	0
107	67.5866	1	1	28.5483	1	1	0	5	2	9.65366	0	9.65366	0	9.65366	0	0
949	60.3888	1	1	27.7767	1	1	0	7	3	9.50582	0	9.50582	0	9.50582	0	0
1885	52.0164	1	1	25.204	0	0	0	7	3	9.92471	0	9.92471	0	9.92471	0	0
2260	52.7228	1	3	28.8415	0	0	0	10	4	9.46749	0	9.46749	0	9.46749	0	0
3474	51.4114	1	3	23.8281	1	0	0	6	3	9.0705	0	9.0705	0	9.0705	0	0
267	70.8145	1	1	30.1315	0	1	0	4	2	9.78508	0	9.78508	0	9.78508	0	0
3477	65.6674	1	1	31.0446	0	1	0	4	2	6.94045	0	6.94045	0	6.94045	0	0
4028	71.6441	0	1	26.079	1	1	0	12	4	8.41615	0	8.41615	0	8.41615	0	0
647	61.1691	0	2	24.3046	0	1	0	11	4	9.8371	0	9.8371	0	9.8371	0	0
679	68.3833	1	1	35.4917	0	1	0	6	3	9.58795	0	9.58795	0	9.58795	0	0
1	51.3758	1	1	26.2985	0	0	0	4	2	9.6564	0	9.6564	0	9.6564	0	0
1770	66.2094	1	1	31.0543	1	0	0	8	4	9.73853	0	9.73853	0	9.73853	0	0
565	59.9535	0	1	28.257	0	0	0	11	4	9.46749	0	9.46749	0	9.46749	0	0
4015	50.5736	0	2	26.3656	0	0	0	11	4	8.29843	0	8.29843	0	8.29843	0	0
2224	62.1109	1	1	22.8625	0	0	0	8	4	9.63997	0	9.63997	0	9.63997	0	0
845	51.0253	1	3	23.4375	0	0	0	4	2	9.85353	0	9.85353	0	9.85353	0	0
3131	72.3313	1	1	28.251	0	0	1	7	3	9.29774	0	9.29774	0	9.29774	0	0
1588	60.7885	1	3	22.4323	0	1	0	8	4	3.75359	0	3.75359	0	3.75359	0	0
697	58.5024	1	1	26.1427	0	0	0	8	4	9.63723	0	9.63723	0	9.63723	0	0
459	65.5852	0	2	27.4756	0	0	0	11	4	9.36071	0	9.36071	0	9.36071	0	0
2297	63.6851	1	1	31.2488	1	1	0	8	4	9.71389	0	9.71389	0	9.71389	0	0
1840	49.1006	1	3	32.0204	0	1	0	6	3	9.62355	0	9.62355	0	9.62355	0	0
1045	52.2656	0	1	26.6749	0	0	0	6	2	2.81999	0	2.81999	0	2.81999	0	0
1779	68.7036	1	1	28.8275	1	0	0	10	4	9.24025	0	9.24025	0	9.24025	0	0
3513	59.614	1	3	25.6369	0	1	0	5	2	9.33881	0	9.33881	0	9.33881	0	0
103	55.2553	1	1	24.3824	0	0	0	3	2	9.64271	0	9.64271	0	9.64271	0	0
244	53.8316	0	3	26.398	0	0	0	11	4	9.98494	0	9.98494	0	9.98494	0	0
2573	54.7351	1	1	34.1749	0	0	0	8	4	9.37988	0	9.37988	0	9.37988	0	0
1475	54.8309	1	1	36.4366	0	1	0	5	2	9.56879	0	9.56879	0	9.56879	0	0
1355	67.0363	1	1	27.1203	0	0	0	9	4	9.34976	0	9.34976	0	9.34976	0	0
169	57.2348	1	1	41.8549	0	1	0	9	4	9.76865	0	9.76865	0	9.76865	0	0
3089	66.527	1	1	31.9576	0	0	0	9	4	9.577	0	9.577	0	9.577	0	0
3803	51.3484	0	1	36.7865	0	1	1	12	4	8.30116	0	8.30116	0	8.30116	0	0
2951	68.9336	1	1	25.4524	0	0	0	8	3	9.16359	0	9.16359	0	9.16359	0	0
2804	52.6242	1	1	28.3531	0	0	0	6	3	7.31006	0	7.31006	0	7.31006	0	0
3141	59.989	1	1	27.8293	0	1	0	7	3	9.00753	0	9.00753	0	9.00753	0	0
1361	53.3333	1	3	19.052	0	0	0	6	3	9.41821	0	9.41821	0	9.41821	0	0
1034	61.4538	0	2	22.4088	0	0	0	9	3	9.77413	0	9.77413	0	9.77413	0	0
3452	57.9959	1	1	27.4884	0	0	0	6	3	9.24846	0	9.24846	0	9.24846	0	0
1710	70.8474	1	1	29.7778	1	0	0	9	4	9.39083	0	9.39083	0	9.39083	0	0
660	55.3018	1	3	21.2084	0	1	0	6	3	9.71663	0	9.71663	0	9.71663	0	0
859	58.3628	1	3	20.5688	0	0	0	9	4	9.42094	0	9.42094	0	9.42094	0	0
416	57.0103	0	2	27.2932	0	0	0	8	3	9.70021	0	9.70021	0	9.70021	0	0
3480	54.7844	1	1	22.4766	0	1	1	6	3	9.79603	0	9.79603	0	9.79603	0	0
252	56.9281	1	1	34.1597	0	1	0	8	4	9.98768	0	9.98768	0	9.98768	0	0
1391	57.306	1	2	22.5827	0	1	0	6	3	6.99247	0	6.99247	0	6.99247	0	0
258	55.0719	1	2	34.1059	0	0	0	5	2	9.61807	0	9.61807	0	9.61807	0	0
550	59.0308	1	1	22.4059	0	0	0	4	2	9.48392	0	9.48392	0	9.48392	0	0
409	64.3422	1	1	41.0099	1	0	0	9	4	9.64545	0	9.64545	0	9.64545	0	0
1974	57.4456	1	1	28	0	0	0	5	2	9.46201	0	9.46201	0	9.46201	0	0
3977	69.2676	1	1	24.3232	0	1	0	5	3	8.55305	0	8.55305	0	8.55305	0	0
1855	53.3717	0	2	25.3069	0	1	0	9	3	9.71663	0	9.71663	0	9.71663	0	0
2526	64.7064	1	1	24.8358	1	0	0	7	3	7.32923	0	7.32923	0	7.32923	0	0
2668	57.4675	0	1	28.3447	0	0	0	11	4	9.48939	0	9.48939	0	9.48939	0	0
2758	63.2526	1	1	30.0801	0	0	0	3	2	9.4538	0	9.4538	0	9.4538	0	0
2028	53.1061	1	1	24.1415	0	0	0	9	4	9.5551	0	9.5551	0	9.5551	0	0
1279	55.321	0	2	29.7339	0	0	0	11	4	9.82341	0	9.82341	0	9.82341	0	0
2701	74.9131	1	1	37.1652	0	1	0	5	2	9.81246	0	9.81246	0	9.81246	0	0
479	50.5544	1	1	23.9361	0	0	0	3	1	9.7358	0	9.7358	0	9.7358	0	0
30	73.6126	1	1	30.44	0	0	0	8	4	9.70294	0	9.70294	0	9.70294	0	0
4201	54.0178	1	1	25.9151	1	1	0	7	3	8.39699	0	8.39699	0	8.39699	0	0
1368	55.1075	1	1	28.7619	0	0	0	7	3	9.36893	0	9.36893	0	9.36893	0	0
2187	57.7632	1	1	29.4758	1	1	0	9	4	9.44285	0	9.44285	0	9.44285	0	0
2362	68.1834	1	1	25.1486	1	1	0	4	2	9.86995	0	9.86995	0	9.86995	0	0
3117	52.0931	1	1	31.1846	0	0	0	5	2	9.37166	0	9.37166	0	9.37166	0	0
3115	56.6982	1	1	25.721	0	0	0	7	3	9.3963	0	9.3963	0	9.3963	0	0
4177	70.3682	1	1	25.3902	0	0	0	5	3	8.24093	0	8.24093	0	8.24093	0	0
1294	57.3963	1	2	31.2295	0	0	0	8	3	9.62902	0	9.62902	0	9.62902	0	0
3416	59.7098	1	1	26.6193	0	1	0	7	3	9.21561	0	9.21561	0	9.21561	0	0
3743	59.9562	1	1	32.0161	1	0	0	10	4	8.5065	0	8.5065	0	8.5065	0	0
3095	65.3881	1	1	33.6735	0	0	0	6	3	9.29227	0	9.29227	0	9.29227	0	0
261	53.1828	1	1	37.8072	0	0	0	5	2	9.62355	0	9.62355	0	9.62355	0	0
1264	54.8939	0	2	28.3737	0	0	0	9	3	9.94114	0	9.94114	0	9.94114	0	0
1099	64.5202	1	2	32.0291	1	1	0	7	3	9.36071	0	9.36071	0	9.36071	0	0
2361	74.3272	1	1	25.5588	1	1	0	5	2	9.74127	0	9.74127	0	9.74127	0	0
2989	64.5448	1	1	25.1039	1	1	0	6	3	9.39904	0	9.39904	0	9.39904	0	0
2885	65.3388	0	2	26.7094	0	0	0	11	4	9.88912	0	9.88912	0	9.88912	0	0
3514	63.8138	1	1	25.2174	1	0	0	7	3	9.36345	0	9.36345	0	9.36345	0	0
3605	63.4114	1	1	28.3771	0	0	0	10	4	9.18275	0	9.18275	0	9.18275	0	0
3121	72.4545	1	1	29.0487	0	1	0	5	2	9.4538	0	9.4538	0	9.4538	0	0
1583	53.9521	1	1	29.903	0	1	0	7	3	9.28679	0	9.28679	0	9.28679	0	0
920	55.54	1	1	33.1777	0	0	0	7	3	9.60164	0	9.60164	0	9.60164	0	0
3926	51.3511	1	1	26.2222	0	0	0	5	2	8.41889	0	8.41889	0	8.41889	0	0
2721	51.9042	1	1	29.6665	0	0	0	7	3	9.8809	0	9.8809	0	9.8809	0	0
3987	55.718	1	1	32.8707	0	0	0	8	3	8.44079	0	8.44079	0	8.44079	0	0
2202	59.3347	1	1	26.2336	0	1	0	7	3	9.59343	0	9.59343	0	9.59343	0	0
893	55.1321	1	1	23.3844	0	0	0	5	2	9.50582	0	9.50582	0	9.50582	0	0
1985	52.6489	1	1	25.5588	1	0	0	6	3	9.42642	0	9.42642	0	9.42642	0	0
136	70.3409	0	2	24.7676	0	1	0	11	4	9.6564	0	9.6564	0	9.6564	0	0
4193	56.1451	1	1	26.986	1	0	0	5	3	8.30664	0	8.30664	0	8.30664	0	0
1415	54.1081	1	1	27.1203	0	1	0	5	2	9.47844	0	9.47844	0	9.47844	0	0
207	52.8871	1	2	33.3205	0	0	0	6	3	9.68925	0	9.68925	0	9.68925	0	0
2524	51.7591	1	1	26.8352	0	0	0	10	4	9.72758	0	9.72758	0	9.72758	0	0
3434	69.577	1	1	29.9688	1	1	0	8	4	9.24025	0	9.24025	0	9.24025	0	0
1874	51.5154	1	1	27.5312	0	0	0	6	3	9.62628	0	9.62628	0	9.62628	0	0
1237	70.6283	1	1	29.3575	1	1	0	9	4	9.59343	0	9.59343	0	9.59343	0	0
3614	64.6434	1	1	23.1247	1	0	0	7	3	9.02669	0	9.02669	0	9.02669	0	0
4120	53.4483	1	1	22.8329	0	0	0	7	3	8.24093	0	8.24093	0	8.24093	0	0
3978	52.6188	1	3	22.4766	0	0	0	6	3	8.55305	0	8.55305	0	8.55305	0	0
1482	65.8097	1	1	31.9576	1	0	0	6	3	9.54689	0	9.54689	0	9.54689	0	0
783	54.4285	1	1	41.8642	1	0	0	8	4	9.81246	0	9.81246	0	9.81246	0	0
382	53.4757	1	2	23.8087	0	0	0	5	2	9.577	0	9.577	0	9.577	0	0
241	58.8391	1	1	43.5556	1	1	0	10	4	9.69747	0	9.69747	0	9.69747	0	0
1565	62.7214	1	1	26.5754	0	0	0	7	3	9.6564	0	9.6564	0	9.6564	0	0
3075	72.8569	1	1	29.0943	1	1	0	5	3	9.30048	0	9.30048	0	9.30048	0	0
2718	54.6913	1	1	27.7662	0	0	0	5	2	9.94114	0	9.94114	0	9.94114	0	0
144	61.963	1	1	33.2275	1	1	0	9	4	9.70294	0	9.70294	0	9.70294	0	0
1337	55.2964	0	1	25.0995	1	0	0	8	3	9.32786	0	9.32786	0	9.32786	0	0
635	51.5044	1	1	35.2617	0	0	0	7	3	9.48118	0	9.48118	0	9.48118	0	0
2390	64.4079	1	1	26.3146	0	0	0	5	3	4.30116	0	4.30116	0	4.30116	0	0
1803	51.8357	1	1	30.4935	1	1	0	3	2	9.40999	0	9.40999	0	9.40999	0	0
2875	62.9377	0	2	36.5087	1	1	0	12	4	9.50034	0	9.50034	0	9.50034	0	0
1936	71.6359	1	1	20.8292	0	1	0	6	3	9.57974	0	9.57974	0	9.57974	0	0
1627	57.3306	1	2	22.6562	0	0	0	6	3	9.60712	0	9.60712	0	9.60712	0	0
514	74.768	1	3	27.7723	0	0	0	5	2	10.2916	0	10.2916	0	10.2916	0	0
408	52.063	0	2	22.2753	0	0	1	11	4	9.58248	0	9.58248	0	9.58248	0	0
693	63.0746	0	1	26.1962	1	1	0	12	4	9.80972	0	9.80972	0	9.80972	0	0
1012	66.3272	1	1	30.1315	0	0	0	6	3	9.76865	0	9.76865	0	9.76865	0	0
2049	58.3984	1	1	27.8159	1	0	0	9	4	9.67009	0	9.67009	0	9.67009	0	0
270	71.0582	0	2	37.0878	1	0	0	12	4	9.56605	1	4.58864	0	9.56605	0	0
414	55.5209	0	3	21.3578	0	1	0	12	4	9.52772	0	9.52772	0	9.52772	0	0
3832	60.1615	1	3	26.8352	0	1	0	8	4	8.32307	0	8.32307	0	8.32307	0	0
90	66.3573	0	2	29.7442	0	0	0	11	4	1.96578	0	1.96578	0	1.96578	0	0
4074	51.6359	1	2	27.6888	0	0	0	8	4	8.23819	0	8.23819	0	8.23819	0	0
2683	51.5866	0	1	36.4133	1	0	0	10	4	9.0486	0	9.0486	0	9.0486	0	0
3932	73.0349	1	1	39.5421	1	0	0	6	3	8.64339	0	8.64339	0	8.64339	0	0
372	70.5051	1	1	31.1111	1	1	0	7	3	9.5989	0	9.5989	0	9.5989	0	0
2107	56.2574	0	1	25.0135	1	0	0	8	3	9.577	0	9.577	0	9.577	0	0
2116	60.2464	1	1	23.7332	0	0	0	8	4	9.56057	0	9.56057	0	9.56057	0	0
423	51.5619	1	1	20.9644	0	0	0	5	2	9.99042	0	9.99042	0	9.99042	0	0
1666	54.3847	1	1	25.3444	0	1	0	7	3	9.65366	0	9.65366	0	9.65366	0	0
3534	55.0007	1	1	27.7344	0	0	0	5	2	8.96646	0	8.96646	0	8.96646	0	0
1569	70.0507	1	1	36.169	1	1	0	6	3	9.7358	0	9.7358	0	9.7358	0	0
1612	65.3908	0	2	24.7252	1	0	0	11	4	9.6783	0	9.6783	0	9.6783	0	0
977	55.2526	1	1	26.8136	0	0	0	7	3	9.80424	0	9.80424	0	9.80424	0	0
3804	54.5353	0	2	30.4867	1	0	0	9	3	8.31211	0	8.31211	0	8.31211	0	0
1602	57.6372	1	1	22.3757	0	1	0	8	4	9.62355	0	9.62355	0	9.62355	0	0
1726	53.9055	1	3	27.8159	0	1	0	7	3	9.82341	0	9.82341	0	9.82341	0	0
3445	57.3607	1	1	27.5312	1	0	0	7	3	9.19918	0	9.19918	0	9.19918	0	0
1995	63.7947	1	2	24.5603	0	0	0	6	3	9.31143	0	9.31143	0	9.31143	0	0
3135	66.2396	1	1	25.4375	1	1	0	4	2	9.1718	0	9.1718	0	9.1718	0	0
1682	62.6913	1	1	21.2874	0	0	0	7	3	9.87817	0	9.87817	0	9.87817	0	0
2111	58.8282	0	2	22.3214	0	0	0	9	3	9.46749	0	9.46749	0	9.46749	0	0
371	58.4805	1	1	25.3333	0	0	0	6	3	9.59069	0	9.59069	0	9.59069	0	0
3342	51.4196	1	1	33.5635	0	0	0	4	2	8.98563	0	8.98563	0	8.98563	0	0
1791	66.6913	1	1	31.0446	1	0	0	6	3	9.90828	0	9.90828	0	9.90828	0	0
863	58.2231	1	1	31.5011	0	0	0	8	4	9.47844	0	9.47844	0	9.47844	0	0
990	59.8056	0	1	25.4028	0	0	0	10	4	9.3963	0	9.3963	0	9.3963	0	0
622	70.3491	1	1	25.1039	0	0	0	9	4	9.56605	0	9.56605	0	9.56605	0	0
2528	52.3149	1	1	31.25	0	1	0	5	2	9.80151	0	9.80151	0	9.80151	0	0
1073	53.4456	1	1	29.6665	0	1	0	9	4	9.56605	0	9.56605	0	9.56605	0	0
1742	53.5989	1	1	22.6562	0	0	0	5	2	9.68378	0	9.68378	0	9.68378	0	0
4190	64.9774	1	1	23.9224	0	0	0	4	2	8.5065	0	8.5065	0	8.5065	0	0
1750	61.4921	1	1	26.3146	0	0	0	4	2	9.37166	0	9.37166	0	9.37166	0	0
42	66.4887	0	1	23.7118	1	1	0	12	4	9.69473	0	9.69473	0	9.69473	0	0
3303	55.6769	1	1	21.5019	0	0	0	4	2	9.58248	1	7.05544	0	9.58248	0	0
1744	54.6393	0	1	27.5482	0	0	0	11	4	9.80424	0	9.80424	0	9.80424	0	0
2958	54.8556	0	1	28.959	0	0	0	12	4	9.13073	0	9.13073	0	9.13073	0	0
1432	56.0602	1	1	26.4792	1	0	0	7	3	7.11294	0	7.11294	0	7.11294	0	0
393	61.2923	1	1	27.3438	1	1	0	10	4	9.89186	0	9.89186	0	9.89186	0	0
1739	53.2293	1	1	27.1203	0	0	0	3	2	9.68378	0	9.68378	0	9.68378	0	0
427	55.2553	0	2	28.7197	0	0	0	9	3	9.59343	0	9.59343	0	9.59343	0	0
3917	56.1944	1	2	46.8679	1	1	0	8	4	8.44079	0	8.44079	0	8.44079	0	0
826	63.8686	1	1	28.9461	1	1	0	7	3	9.89186	0	9.89186	0	9.89186	0	0
516	69.588	1	1	36.2123	0	0	0	9	4	6.27515	0	6.27515	0	6.27515	0	0
1838	61.7221	1	1	33.2671	0	1	0	7	3	9.68652	0	9.68652	0	9.68652	0	0
3543	65.7194	0	2	27.2509	0	1	0	11	4	9.2731	0	9.2731	0	9.2731	0	0
28	55.6249	1	1	33.7823	0	1	0	10	4	7.27173	0	7.27173	0	7.27173	0	0
1386	63.3292	1	1	23.3056	0	0	0	3	1	9.577	0	9.577	0	9.577	0	0
2101	64.46	1	1	28.125	0	1	0	7	3	9.63176	0	9.63176	0	9.63176	0	0
160	70.8391	1	1	33.5315	1	0	0	4	2	9.67556	0	9.67556	0	9.67556	0	0
609	55.4141	1	1	28.8754	0	1	0	9	4	7.10746	0	7.10746	0	7.10746	0	0
440	65.9904	1	1	27.7008	0	0	0	4	2	9.57153	0	9.57153	0	9.57153	0	0
1876	69.8672	1	1	34.6476	1	1	0	10	4	9.75496	0	9.75496	0	9.75496	0	0
786	59.7864	1	1	26.4792	0	0	0	4	2	9.94387	0	9.94387	0	9.94387	0	0
3302	53.0431	1	3	24.841	0	0	0	5	2	9.63997	0	9.63997	0	9.63997	0	0
2606	70.2122	1	1	26.2713	0	0	0	8	4	9.295	0	9.295	0	9.295	0	0
752	51.2553	0	2	30.0621	0	1	0	4	2	9.48392	0	9.48392	0	9.48392	0	0
1098	67.0445	1	1	28.8415	0	0	0	9	4	9.39904	0	9.39904	0	9.39904	0	0
3945	50.8309	1	1	26.8352	0	0	0	4	2	8.52019	0	8.52019	0	8.52019	0	0
1660	54.2094	1	1	21.2306	0	0	0	5	2	9.6564	0	9.6564	0	9.6564	0	0
1709	53.0103	0	2	24.5779	0	0	0	6	2	7.50719	0	7.50719	0	7.50719	0	0
2837	62.527	1	1	27.2932	1	0	0	6	3	9.73853	0	9.73853	0	9.73853	0	0
3753	56.5996	1	1	28	1	1	0	6	3	8.52841	0	8.52841	0	8.52841	0	0
1356	60.4435	1	2	27.4762	1	0	0	4	2	9.36345	1	7.4935	0	9.36345	0	0
2157	60.7584	0	2	27.4756	1	1	0	4	2	9.54141	0	9.54141	0	9.54141	0	0
1553	69.462	1	1	39.9584	0	0	0	7	3	9.54415	0	9.54415	0	9.54415	0	0
809	66.3272	1	1	25.5102	0	0	0	10	4	9.90007	0	9.90007	0	9.90007	0	0
1476	73.4812	1	1	31.1111	1	1	0	5	2	9.83436	0	9.83436	0	9.83436	0	0
38	58.8391	1	1	24.4444	0	1	0	6	3	9.70021	0	9.70021	0	9.70021	0	0
1951	51.4853	0	1	30.4878	1	0	0	12	4	9.85079	0	9.85079	0	9.85079	0	0
1284	62.6311	1	1	30.7574	0	1	0	5	2	9.60986	0	9.60986	0	9.60986	0	0
4165	55.6879	1	1	27.0258	0	1	0	8	4	8.33402	0	8.33402	0	8.33402	0	0
3862	52.8816	1	2	21.7778	0	1	0	5	2	4.02738	0	4.02738	0	4.02738	0	0
1249	72.1999	1	1	28.4444	1	1	0	9	4	5.013	0	5.013	0	5.013	0	0
2082	58.5572	0	2	24.9649	0	0	0	9	3	9.46201	0	9.46201	0	9.46201	0	0
1224	51.0034	0	2	27.7778	1	0	1	10	4	9.80151	0	9.80151	0	9.80151	0	0
2190	55.5866	1	1	29.2184	0	0	0	6	3	9.65914	0	9.65914	0	9.65914	0	0
3868	55.332	1	1	46.7783	0	0	0	6	3	8.55852	0	8.55852	0	8.55852	0	0
1884	73.7741	1	1	32.4675	0	1	0	7	3	9.77139	0	9.77139	0	9.77139	0	0
1066	66.8693	1	1	26.7759	0	1	0	4	2	9.38809	0	9.38809	0	9.38809	0	0
2175	54.1081	1	1	24.4352	0	0	0	7	3	9.44559	0	9.44559	0	9.44559	0	0
2479	65.4784	1	1	31.5301	0	0	0	6	3	9.3744	0	9.3744	0	9.3744	0	0
348	58.1218	1	1	19.7035	1	0	0	6	3	9.58795	1	9.43463	0	9.58795	0	0
221	63.2553	1	1	40.9753	1	0	0	8	4	9.68925	0	9.68925	0	9.68925	0	0
31	62.0342	1	2	31.2295	0	1	0	6	3	9.77413	0	9.77413	0	9.77413	0	0
1344	72.5448	1	1	25.5594	1	0	0	7	3	9.14168	0	9.14168	0	9.14168	0	0
1127	56.115	1	2	26.9127	0	1	0	7	3	9.59617	0	9.59617	0	9.59617	0	0
3292	63.9973	1	1	27.7767	1	0	0	9	4	9.92471	0	9.92471	0	9.92471	0	0
868	51.0554	1	1	32.7644	0	0	0	7	3	9.87543	0	9.87543	0	9.87543	0	0
3776	55.4168	0	1	25.8166	0	0	0	11	4	8.5065	0	8.5065	0	8.5065	0	0
2971	51.6851	0	1	25.7276	0	1	0	9	3	9.01574	0	9.01574	0	9.01574	0	0
1972	59.7399	1	1	25.3333	0	1	0	6	3	9.70021	0	9.70021	0	9.70021	0	0
3473	74.2204	1	1	32.431	1	0	0	9	4	9.0705	0	9.0705	0	9.0705	0	0
2505	53.7248	1	1	31.25	0	1	0	7	3	9.87543	0	9.87543	0	9.87543	0	0
600	57.1882	1	1	25.1096	0	0	0	5	2	9.59617	0	9.59617	0	9.59617	0	0
3370	59.7892	0	2	26.2976	1	0	0	8	3	8.85421	0	8.85421	0	8.85421	0	0
3018	57.0021	1	1	30.8594	0	1	0	10	4	9.28405	0	9.28405	0	9.28405	0	0
366	57.807	1	1	26.4381	0	1	0	6	3	9.65092	0	9.65092	0	9.65092	0	0
2119	61.963	1	1	25	0	0	0	9	4	9.54689	0	9.54689	0	9.54689	0	0
2299	58.9843	1	1	36.8851	0	1	0	6	3	9.55236	0	9.55236	0	9.55236	0	0
3715	51.4086	1	1	38.9645	0	0	0	7	3	8.40794	0	8.40794	0	8.40794	0	0
687	68.4791	1	2	28.5483	1	0	0	6	3	9.6564	0	9.6564	0	9.6564	0	0
2729	53.1335	0	3	24.9337	0	0	0	12	4	9.97947	0	9.97947	0	9.97947	0	0
2102	67.3511	1	1	25.9695	1	0	0	10	4	9.48939	0	9.48939	0	9.48939	0	0
3873	60.6023	1	2	25.7778	0	0	0	8	4	8.42984	0	8.42984	0	8.42984	0	0
718	53.5934	0	2	25.6896	0	0	0	5	2	9.89186	0	9.89186	0	9.89186	0	0
1718	73.3224	1	1	27.268	1	0	0	3	1	9.54415	0	9.54415	0	9.54415	0	0
2241	57.8645	1	1	25.5296	0	1	0	6	3	9.47296	0	9.47296	0	9.47296	0	0
1429	55.7645	1	3	33.2986	1	1	0	7	3	9.83436	0	9.83436	0	9.83436	0	0
1600	68.9829	1	1	25.204	0	0	0	8	4	9.32786	0	9.32786	0	9.32786	0	0
1590	51.8631	1	2	40.9915	0	1	1	5	2	9.35524	0	9.35524	0	9.35524	0	0
242	53.5797	1	1	25.4767	0	0	0	3	2	9.70021	0	9.70021	0	9.70021	0	0
3497	52.7885	1	1	27.1816	1	0	0	3	2	9.295	0	9.295	0	9.295	0	0
702	54.0835	1	1	29.0131	0	1	0	5	2	9.577	0	9.577	0	9.577	0	0
1375	66.1684	1	1	23.0469	0	0	0	8	4	9.40999	0	9.40999	0	9.40999	0	0
2182	62.1985	1	1	30.0244	1	0	0	6	3	9.63997	0	9.63997	0	9.63997	0	0
1934	52.6461	1	3	28.9461	0	0	0	3	2	9.44011	0	9.44011	0	9.44011	0	0
3272	50.694	0	1	34.0807	0	0	0	9	3	9.89186	0	9.89186	0	9.89186	0	0
2731	61.0486	0	1	24.4898	0	1	0	11	4	7.64682	0	7.64682	0	7.64682	0	0
2873	70.4394	1	3	24.5268	0	0	0	8	4	9.90828	0	9.90828	0	9.90828	0	0
492	60.6105	1	1	25.5296	0	1	0	6	3	9.65092	0	9.65092	0	9.65092	0	0
3119	58.2505	1	3	24.1217	0	1	0	4	2	9.39357	0	9.39357	0	9.39357	0	0
2366	66.0233	0	2	29.5858	0	0	0	11	4	9.3525	0	9.3525	0	9.3525	0	0
1278	67.3867	1	1	54.7291	1	0	0	6	3	9.58248	0	9.58248	0	9.58248	0	0
1898	53.3744	1	3	24.7737	0	0	0	5	2	9.68652	0	9.68652	0	9.68652	0	0
750	63.7125	1	1	34.6268	1	0	0	9	4	0.958248	0	0.958248	0	0.958248	0	0
1379	60.9582	1	1	27.4077	1	0	1	9	4	9.40999	0	9.40999	0	9.40999	0	0
357	52.9692	1	1	33.3333	0	1	0	7	3	9.70842	0	9.70842	0	9.70842	0	0
110	71.8412	1	1	27.2096	0	1	0	7	3	8.64066	1	2.75975	0	8.64066	0	0
834	61.9466	1	2	31.6242	0	1	0	4	2	9.90554	0	9.90554	0	9.90554	0	0
3579	54.308	1	2	25.2994	0	0	0	8	4	8.90349	0	8.90349	0	8.90349	0	0
2440	56.2546	1	1	25.2363	0	0	0	8	3	9.63997	0	9.63997	0	9.63997	0	0
3421	70.5325	1	1	29.0487	1	1	1	4	2	9.21834	0	9.21834	0	9.21834	0	0
1424	73.8782	1	1	37.9491	1	1	0	6	3	9.48939	0	9.48939	0	9.48939	0	0
2662	67.0637	1	1	29.1363	0	0	0	9	4	9.44285	0	9.44285	0	9.44285	0	0
3204	60.8433	1	1	31.2394	1	1	0	9	4	9.85353	0	9.85353	0	9.85353	0	0
4061	70.3573	0	2	27.2932	1	0	0	12	4	8.19986	0	8.19986	0	8.19986	0	0
624	74.9788	1	1	23.8728	0	0	0	5	2	9.54415	0	9.54415	0	9.54415	0	0
4184	53.0185	0	2	25.4028	0	0	0	8	3	8.3258	0	8.3258	0	8.3258	0	0
805	72.2793	1	1	25.8876	1	0	0	5	3	9.88638	0	9.88638	0	9.88638	0	0
130	62.4011	1	1	26.5643	0	0	0	7	3	9.58522	0	9.58522	0	9.58522	0	0
2726	55.8083	0	2	30.4832	0	0	0	12	4	9.80972	0	9.80972	0	9.80972	0	0
2375	63.4223	1	1	27.8488	0	0	0	7	3	9.34702	0	9.34702	0	9.34702	0	0
1976	61.8097	1	1	24.6097	1	1	0	9	4	9.46749	0	9.46749	0	9.46749	0	0
2709	53.1964	0	1	27.3356	1	1	0	9	3	9.78508	0	9.78508	0	9.78508	0	0
2078	66.3573	1	1	27.4762	0	1	0	9	4	9.40726	0	9.40726	0	9.40726	0	0
3931	66.3025	1	3	27.9421	0	1	0	8	4	8.50924	0	8.50924	0	8.50924	0	0
4075	50.4011	1	1	23.1473	0	0	0	5	2	8.35318	0	8.35318	0	8.35318	0	0
657	69.1116	1	1	26.7532	1	1	0	9	4	10.0014	0	10.0014	0	10.0014	0	0
3484	64.4517	1	1	32.7932	0	1	0	10	4	9.1718	0	9.1718	0	9.1718	0	0
2336	53.0595	1	2	25.2174	0	1	0	3	2	9.68104	0	9.68104	0	9.68104	0	0
13	58.3737	0	1	23.2335	0	1	0	12	4	9.64545	0	9.64545	0	9.64545	0	0
1851	66.9624	1	1	28.3039	1	1	0	7	3	9.72758	0	9.72758	0	9.72758	0	0
72	51.6194	0	2	25.1024	0	0	0	6	2	9.68652	0	9.68652	0	9.68652	0	0
3049	56.8569	1	1	27.7344	1	1	0	6	3	9.20739	0	9.20739	0	9.20739	0	0
3080	52.9309	0	2	27.4145	1	1	0	8	3	9.577	0	9.577	0	9.577	0	0
753	59.1896	0	2	21.4619	0	0	0	6	2	9.51951	0	9.51951	0	9.51951	0	0
269	62.4476	1	1	29.903	1	1	0	6	3	9.5989	0	9.5989	0	9.5989	0	0
3823	71.666	1	1	38.1354	0	0	0	9	4	6.30801	0	6.30801	0	6.30801	0	0
2575	53.3908	0	2	26.079	0	1	0	9	3	9.51677	0	9.51677	0	9.51677	0	0
183	53.7303	1	1	21.3382	0	0	0	5	2	9.69199	0	9.69199	0	9.69199	0	0
3226	56.2875	1	3	27.9421	0	1	0	7	3	9.23751	0	9.23751	0	9.23751	0	0
708	61.8508	1	1	28.1479	1	0	0	4	2	9.70021	0	9.70021	0	9.70021	0	0
1460	63.6523	0	2	23.3355	0	1	0	10	4	1.54415	0	1.54415	0	1.54415	0	0
2012	58.9131	1	3	26.1427	0	1	0	5	2	9.4976	0	9.4976	0	9.4976	0	0
948	71.8467	1	1	31.5301	1	1	0	6	3	9.54141	0	9.54141	0	9.54141	0	0
3032	68.0794	1	1	28.229	0	0	0	6	3	9.27584	0	9.27584	0	9.27584	0	0
125	74.9897	1	1	28.6726	1	0	1	10	4	9.58522	0	9.58522	0	9.58522	0	0
2166	66.0342	1	1	40.261	0	1	0	9	4	9.70842	0	9.70842	0	9.70842	0	0
3618	61.2758	1	1	25.7778	0	0	0	4	2	9.0486	0	9.0486	0	9.0486	0	0
573	56.4189	1	1	25	0	0	0	3	2	7.06365	0	7.06365	0	7.06365	0	0
3903	50.6229	1	3	30.2978	0	0	0	4	2	4.26557	0	4.26557	0	4.26557	0	0
1124	60.2847	1	1	25.204	0	0	0	6	3	9.57153	0	9.57153	0	9.57153	0	0
491	54.0698	1	3	24.093	0	0	0	8	3	9.91102	0	9.91102	0	9.91102	0	0
1574	64.4572	1	1	33.7425	0	1	0	10	4	9.79329	0	9.79329	0	9.79329	0	0
1642	63.3429	1	1	29.6749	0	0	0	7	3	9.45927	0	9.45927	0	9.45927	0	0
377	56.5257	1	1	27.0538	0	1	0	6	3	9.5332	0	9.5332	0	9.5332	0	0
2600	65.963	1	1	30.5428	0	1	0	6	3	9.36345	0	9.36345	0	9.36345	0	0
3515	56.1123	1	1	33.2479	1	0	0	7	3	7.30185	0	7.30185	0	7.30185	0	0
390	50.8884	1	2	29.865	0	0	0	4	2	9.60164	0	9.60164	0	9.60164	0	0
3697	64.9528	1	1	41.5512	1	1	0	8	4	8.5859	0	8.5859	0	8.5859	0	0
676	61.1937	1	1	28.9993	0	0	0	6	3	9.89186	0	9.89186	0	9.89186	0	0
62	62.2149	1	1	21.3333	0	1	0	8	4	9.69747	0	9.69747	0	9.69747	0	0
2854	72.6653	1	1	30.3819	0	1	0	5	2	9.59617	0	9.59617	0	9.59617	0	0
2388	67.488	1	2	29.7284	1	0	0	9	4	7.31827	0	7.31827	0	7.31827	0	0
2236	60.2656	1	1	27.9267	0	0	0	5	3	9.64545	0	9.64545	0	9.64545	0	0
489	54.1136	0	2	24.2587	0	1	0	6	2	9.63176	0	9.63176	0	9.63176	0	0
210	51.9507	1	1	44	1	0	0	6	3	9.69747	0	9.69747	0	9.69747	0	0
4100	74.5352	1	1	26.2227	1	1	0	5	2	6.31348	1	2.26968	0	6.31348	0	0
65	53.525	1	1	28.578	0	0	0	3	1	9.67556	0	9.67556	0	9.67556	0	0
1537	51.7728	0	3	31.5334	0	0	0	12	4	9.77139	0	9.77139	0	9.77139	0	0
1365	57.4182	1	1	31.6443	1	0	0	8	4	9.42916	0	9.42916	0	9.42916	0	0
2430	57.117	1	1	23.1911	1	1	0	6	3	9.50308	0	9.50308	0	9.50308	0	0
2472	57.1116	0	2	29.3199	0	1	0	6	2	4.70637	0	4.70637	0	4.70637	0	0
276	70.6858	1	1	40.9915	1	1	0	7	3	9.65366	0	9.65366	0	9.65366	0	0
2057	51.9562	1	1	24.0344	0	0	0	6	3	9.51677	0	9.51677	0	9.51677	0	0
1749	54.6612	1	1	31.1634	1	0	0	4	2	9.3306	0	9.3306	0	9.3306	0	0
522	72.5065	1	2	22.7583	1	1	0	4	2	9.54415	0	9.54415	0	9.54415	0	0
3199	52.6763	0	1	23.8087	0	0	0	10	4	9.48939	0	9.48939	0	9.48939	0	0
922	69.2129	1	1	26.3146	1	0	0	8	3	9.6345	0	9.6345	0	9.6345	0	0
596	52.9692	1	1	24.3232	0	0	0	5	2	9.43463	0	9.43463	0	9.43463	0	0
3186	57.4565	1	1	38.2222	1	1	0	6	3	9.32238	0	9.32238	0	9.32238	0	0
2860	62.5572	1	1	31.2386	1	0	0	8	4	9.95209	0	9.95209	0	9.95209	0	0
928	62.8364	1	1	32.4622	0	0	0	10	4	9.85353	0	9.85353	0	9.85353	0	0
623	74.8802	1	1	30.0621	1	1	0	6	3	9.81246	0	9.81246	0	9.81246	0	0
1039	74.7625	1	1	39.214	1	0	0	8	4	3.92608	0	3.92608	0	3.92608	0	0
2091	63.8467	1	1	28.9062	1	0	0	10	4	9.92745	0	9.92745	0	9.92745	0	0
604	60.6954	1	1	24.064	1	0	0	4	2	9.50856	0	9.50856	0	9.50856	0	0
1106	60.2601	1	1	29.278	1	0	0	8	4	9.38809	0	9.38809	0	9.38809	0	0
1986	57.7303	1	1	32.0499	1	0	0	9	4	9.56057	0	9.56057	0	9.56057	0	0
815	62.7844	1	1	21.0828	0	1	0	4	2	9.62902	0	9.62902	0	9.62902	0	0
3599	55.1923	0	2	27.8852	0	0	0	11	4	9.4757	0	9.4757	0	9.4757	0	0
1618	66.5791	0	1	29.7442	1	0	0	11	4	9.84531	0	9.84531	0	9.84531	0	0
3305	58.8036	1	2	22.1893	0	0	0	8	3	9.6783	0	9.6783	0	9.6783	0	0
3840	52.5284	0	1	34.2857	0	0	0	11	4	8.55305	0	8.55305	0	8.55305	0	0
1256	70.36	1	1	45.612	1	1	1	10	4	9.66461	0	9.66461	0	9.66461	0	0
3874	62.1191	1	1	29.8233	0	0	0	6	3	8.31759	0	8.31759	0	8.31759	0	0
2233	56.9281	1	1	23.7253	0	0	0	4	2	9.31417	0	9.31417	0	9.31417	0	0
4169	49.7906	0	1	31.378	0	0	0	10	4	8.45722	0	8.45722	0	8.45722	0	0
1062	56.2738	1	1	28.229	0	0	0	8	4	9.68104	0	9.68104	0	9.68104	0	0
1801	70.4558	1	1	29.865	1	0	0	10	4	9.31964	0	9.31964	0	9.31964	0	0
4105	67.1786	0	2	30.1194	1	1	0	5	2	4.71184	0	4.71184	0	4.71184	0	0
1551	60.3039	1	1	30.3593	0	0	0	4	2	9.97947	0	9.97947	0	9.97947	0	0
5510	62.4695	1	1	35.4917	0	0	0	8	4	9.87817	0	9.87817	0	9.87817	0	0
3955	49.9028	0	2	31.9602	1	1	0	12	4	8.4627	0	8.4627	0	8.4627	0	0
227	54.7269	1	3	36.9344	0	0	0	9	4	9.96851	0	9.96851	0	9.96851	0	0
56	55.9507	1	1	23.1111	0	1	0	6	3	9.65914	0	9.65914	0	9.65914	0	0
21	51.2964	1	1	36.1231	0	0	0	9	4	9.66188	0	9.66188	0	9.66188	0	0
4116	50.5024	1	1	31.0446	0	0	0	7	3	8.22177	0	8.22177	0	8.22177	0	0
1530	68.8186	1	1	29.0533	0	0	0	8	4	9.63723	0	9.63723	0	9.63723	0	0
819	59.8111	1	1	31.1634	1	0	0	10	4	9.89733	0	9.89733	0	9.89733	0	0
1576	59.5236	1	3	27.1816	0	0	0	5	2	9.41273	0	9.41273	0	9.41273	0	0
3488	60.2574	0	1	30.1162	0	0	0	10	4	8.99384	0	8.99384	0	8.99384	0	0
646	55.5729	1	1	27.551	0	0	0	4	2	9.54415	0	9.54415	0	9.54415	0	0
2076	68.5257	1	1	30.0433	1	1	0	6	3	9.69473	1	9.41547	0	9.69473	0	0
48	53.2266	1	1	27.3034	0	0	0	5	2	9.60164	0	9.60164	0	9.60164	0	0
431	56.3477	1	1	24.864	0	0	0	4	2	9.59617	0	9.59617	0	9.59617	0	0
1229	70.2998	1	1	19.4734	0	0	0	7	3	8.89254	0	8.89254	0	8.89254	0	0
794	64.7995	1	1	37.223	0	1	0	4	2	9.65366	0	9.65366	0	9.65366	0	0
154	68.1259	1	1	31.0056	1	0	0	8	4	9.6345	0	9.6345	0	9.6345	0	0
3853	58.9569	1	1	35.0293	1	1	0	8	4	8.55578	0	8.55578	0	8.55578	0	0
3665	64.1068	1	1	29.8303	1	1	1	9	4	8.44627	0	8.44627	0	8.44627	0	0
209	54.8036	1	1	26.2222	1	1	0	6	3	9.70294	0	9.70294	0	9.70294	0	0
2457	51.4305	0	1	29.3947	0	0	0	7	3	9.00205	0	9.00205	0	9.00205	0	0
2676	71.0883	1	1	31.3465	0	1	0	5	2	9.2512	0	9.2512	0	9.2512	0	0
2569	62.0972	0	2	29.3724	0	1	0	10	4	9.50582	0	9.50582	0	9.50582	0	0
3033	71.0199	1	1	28.7619	0	1	0	10	4	9.40452	0	9.40452	0	9.40452	0	0
86	74.601	1	1	32.8392	1	0	0	5	2	9.69747	0	9.69747	0	9.69747	0	0
2350	52.9446	0	1	24.0238	0	0	0	9	3	9.52225	0	9.52225	0	9.52225	0	0
3381	50.6037	0	3	40.1384	0	1	0	6	2	8.95277	0	8.95277	0	8.95277	0	0
569	52.0986	1	3	31.2175	1	1	0	8	4	9.48665	0	9.48665	0	9.48665	0	0
2164	65.8344	1	1	30.4272	0	1	0	10	4	7.46338	0	7.46338	0	7.46338	0	0
2047	55.4141	1	1	20.9572	1	0	0	5	3	9.76591	0	9.76591	0	9.76591	0	0
725	55.0828	0	2	24.6097	0	0	0	11	4	5.05681	0	5.05681	0	5.05681	0	0
4053	61.9028	0	1	23.939	0	0	0	9	3	8.29569	0	8.29569	0	8.29569	0	0
1606	61.2348	1	1	25.3155	0	0	0	3	2	9.62355	0	9.62355	0	9.62355	0	0
443	52.8925	1	3	25.8876	0	0	0	3	2	9.57153	0	9.57153	0	9.57153	0	0
905	59.9097	0	3	28.0763	1	0	0	12	4	9.77687	0	9.77687	0	9.77687	0	0
2433	55.2307	0	1	25.7276	0	1	0	11	4	9.57153	0	9.57153	0	9.57153	0	0
3759	71.5811	1	1	32.4547	0	1	0	9	4	8.29569	0	8.29569	0	8.29569	0	0
318	61.7769	1	1	27.8293	0	0	0	8	4	9.52498	0	9.52498	0	9.52498	0	0
4056	52.2683	1	2	23.03	0	1	0	5	2	8.45175	0	8.45175	0	8.45175	0	0
1591	54.0643	1	2	28.5375	0	0	0	5	2	9.42642	0	9.42642	0	9.42642	0	0
2188	57.6153	0	1	25.0399	0	0	0	10	4	7.87406	0	7.87406	0	7.87406	0	0
2755	65.2923	1	1	27.2392	1	1	1	9	4	9.4538	0	9.4538	0	9.4538	0	0
3094	64.2327	1	1	25.3333	0	1	0	5	3	9.14442	0	9.14442	0	9.14442	0	0
4040	50.5051	1	1	22.0317	0	0	0	5	2	8.36687	0	8.36687	0	8.36687	0	0
1300	55.8658	1	1	32.4142	0	1	0	8	3	9.59069	0	9.59069	0	9.59069	0	0
64	62.6366	1	1	24.6094	0	0	0	9	4	9.66735	0	9.66735	0	9.66735	0	0
2169	55.7755	1	1	29.7778	1	1	0	7	3	9.72485	0	9.72485	0	9.72485	0	0
1845	69.1307	1	3	27.7767	0	1	0	10	4	9.78782	0	9.78782	0	9.78782	0	0
1216	59.3648	0	1	27.31	0	1	0	10	4	9.61807	0	9.61807	0	9.61807	0	0
2465	52.9829	0	2	23.8751	0	0	0	12	4	8.96646	0	8.96646	0	8.96646	0	0
1269	74.0096	1	1	37.0447	1	1	0	9	4	9.96304	0	9.96304	0	9.96304	0	0
1905	56.7995	1	1	28.8275	0	1	0	6	3	9.6564	0	9.6564	0	9.6564	0	0
1694	57.3443	1	1	26.7532	1	1	0	9	4	9.29774	0	9.29774	0	9.29774	0	0
3822	52.9802	1	3	25.462	0	0	0	10	4	8.33402	0	8.33402	0	8.33402	0	0
1913	67.614	1	1	42.1656	0	1	0	6	3	9.61259	0	9.61259	0	9.61259	0	0
3755	50.9076	1	1	24.8358	0	0	0	6	3	6.46133	0	6.46133	0	6.46133	0	0
638	51.1102	0	2	33.0578	0	1	0	12	4	9.50856	0	9.50856	0	9.50856	0	0
3013	60.7803	0	2	27.4406	0	0	0	9	3	8.95825	0	8.95825	0	8.95825	0	0
634	72.7064	1	1	26.8386	0	1	0	7	3	9.57974	0	9.57974	0	9.57974	0	0
546	53.9001	1	1	26.1593	1	1	0	7	3	9.58248	0	9.58248	0	9.58248	0	0
303	55.6769	1	1	22.0741	0	1	0	3	2	9.63176	0	9.63176	0	9.63176	0	0
1488	51.0034	1	1	32.0399	0	0	0	3	2	9.50308	0	9.50308	0	9.50308	0	0
2121	55.3922	1	1	27.6304	1	0	0	5	3	9.40726	0	9.40726	0	9.40726	0	0
3159	56.8049	0	2	36.2897	0	1	0	8	3	9.46475	0	9.46475	0	9.46475	0	0
2905	67.9425	1	1	24.3865	0	1	0	6	3	9.3306	0	9.3306	0	9.3306	0	0
4021	50.245	1	2	24.5243	0	0	0	2	1	8.4052	0	8.4052	0	8.4052	0	0
3653	68.0849	1	1	28.5483	0	1	0	10	4	8.33402	0	8.33402	1	5.96851	0	0
2744	55.8138	1	1	33.284	0	0	0	9	4	9.77687	0	9.77687	0	9.77687	0	0
3192	56.7447	1	1	27.268	0	0	0	8	4	7.50171	0	7.50171	0	7.50171	0	0
448	64.0246	1	3	22.8269	0	0	0	5	2	9.58522	0	9.58522	0	9.58522	0	0
814	66.256	1	1	40.0577	1	0	0	10	4	9.62902	0	9.62902	0	9.62902	0	0
1658	59.4606	1	1	22.7694	0	1	0	8	4	9.44285	0	9.44285	0	9.44285	0	0
969	74.4504	1	1	40.2528	0	0	0	6	3	9.78508	0	9.78508	0	9.78508	0	0
281	57.1444	0	1	30.6689	1	0	0	6	2	9.88912	0	9.88912	0	9.88912	0	0
3835	56.3669	1	3	22.2656	0	1	0	8	4	8.66256	0	8.66256	0	8.66256	0	0
4207	49.9959	1	1	33.6593	0	0	0	6	3	8.29569	0	8.29569	0	8.29569	0	0
3508	62.6831	1	1	33.2671	1	0	0	9	4	9.14442	0	9.14442	0	9.14442	0	0
80	68.794	1	1	30.7306	0	0	0	5	3	4.65161	0	4.65161	0	4.65161	0	0
642	59.7043	1	1	25.1496	0	0	0	4	2	9.53867	0	9.53867	0	9.53867	0	0
1036	72.7255	0	2	25.5296	0	0	0	10	4	9.79055	0	9.79055	0	9.79055	0	0
1673	71.1704	1	1	29.2969	1	1	0	9	4	9.99589	0	9.99589	0	9.99589	0	0
1931	55.6988	1	1	35.4564	0	1	0	8	4	9.42368	0	9.42368	0	9.42368	0	0
1624	73.6071	1	1	34.7157	0	0	0	5	2	9.65914	0	9.65914	0	9.65914	0	0
1843	71.9452	0	2	25.8876	0	1	0	12	4	9.66188	0	9.66188	0	9.66188	0	0
475	51.0691	1	2	22.6757	0	1	0	6	3	9.57426	0	9.57426	0	9.57426	0	0
3981	50.0014	0	1	24.093	0	0	0	9	3	8.43258	0	8.43258	0	8.43258	0	0
3772	72.3888	1	1	25.5296	0	0	0	6	3	8.54757	0	8.54757	0	8.54757	0	0
3532	61.4593	0	2	28.9461	1	1	0	12	4	9.40178	0	9.40178	0	9.40178	0	0
94	53.0486	1	1	23.7332	0	0	0	3	2	9.64271	0	9.64271	0	9.64271	0	0
1648	57.1061	1	1	24.3496	0	1	0	6	3	9.45927	1	7.96441	0	9.45927	0	0
3794	59.833	1	1	26.7698	0	1	0	5	2	8.41615	0	8.41615	0	8.41615	0	0
1559	68.7556	1	2	30.2618	1	1	0	8	4	9.62081	0	9.62081	0	9.62081	0	0
2010	58.5681	1	1	31.1111	0	1	0	6	3	9.57426	0	9.57426	0	9.57426	0	0
57	60.0329	1	1	28.441	0	1	0	10	4	9.63997	0	9.63997	0	9.63997	0	0
483	58.4778	1	2	25.5937	0	0	0	7	3	9.5989	0	9.5989	0	9.5989	0	0
93	68.6899	1	1	38.5215	1	1	0	8	3	9.67556	0	9.67556	0	9.67556	0	0
2562	54.1191	1	1	29.0487	0	0	0	9	4	9.15264	0	9.15264	0	9.15264	0	0
2893	56.5695	1	1	23.6244	1	1	0	10	4	9.50308	0	9.50308	0	9.50308	0	0
1561	54.5818	1	1	39.6379	1	1	0	8	4	9.80424	0	9.80424	0	9.80424	0	0
179	73.3607	1	1	30.8444	1	0	0	5	2	7.17591	0	7.17591	0	7.17591	0	0
224	53.5852	1	3	30.4867	0	0	0	9	4	9.62355	0	9.62355	0	9.62355	0	0
506	70.2012	1	1	47.0868	1	1	0	5	3	9.84257	0	9.84257	0	9.84257	0	0
4117	58.6694	1	2	28.3039	1	1	0	6	3	8.22177	0	8.22177	0	8.22177	0	0
119	66.7187	1	1	21.0007	0	0	0	8	4	9.66188	0	9.66188	0	9.66188	0	0
2616	52.3285	0	2	23.0954	0	0	0	10	4	9.295	0	9.295	0	9.295	0	0
1541	55.8686	1	1	45.5166	1	0	0	7	3	9.65914	0	9.65914	0	9.65914	0	0
2181	63.0609	1	1	25.1532	1	0	0	8	4	9.62081	0	9.62081	0	9.62081	0	0
735	57.2676	0	2	31.378	1	1	0	10	4	9.65366	0	9.65366	0	9.65366	0	0
2009	52.6188	1	1	28.9993	0	0	0	6	3	9.68652	0	9.68652	0	9.68652	0	0
467	54.8474	1	1	30.1194	0	0	0	6	3	9.72758	0	9.72758	0	9.72758	0	0
738	59.6523	1	1	25.5588	0	0	0	5	2	7.77276	0	7.77276	0	7.77276	0	0
2160	55.8522	1	1	38.7924	0	0	0	6	3	0.462697	0	0.462697	0	0.462697	0	0
3937	53.7385	0	1	25.7276	1	0	1	9	3	8.64066	0	8.64066	0	8.64066	0	0
2816	54.9514	1	1	25.7778	1	0	0	9	4	9.9603	0	9.9603	0	9.9603	0	0
1113	54.8747	1	3	26.2336	0	1	0	8	3	9.6564	0	9.6564	0	9.6564	0	0
215	60.5722	1	1	32.0291	0	0	0	8	4	8.72553	0	8.72553	0	8.72553	0	0
4027	62.7926	1	1	36.391	1	1	0	9	4	8.41615	0	8.41615	0	8.41615	0	0
3615	60.3231	1	1	26.0226	0	0	1	9	4	5.04586	0	5.04586	0	5.04586	0	0
597	57.7413	1	1	25.9107	0	1	0	9	4	9.51403	0	9.51403	0	9.51403	0	0
4008	56.7502	1	1	29.1545	1	0	0	7	3	8.36961	0	8.36961	0	8.36961	0	0
481	67.6632	1	1	28.0404	1	1	0	8	4	9.69747	0	9.69747	0	9.69747	0	0
631	56.6598	1	1	27.2096	0	1	0	5	3	9.56057	0	9.56057	0	9.56057	0	0
2410	59.8768	1	1	27.3923	0	0	0	10	4	9.28131	0	9.28131	0	9.28131	0	0
451	63.8877	1	1	25	1	0	0	8	4	9.63723	0	9.63723	0	9.63723	0	0
368	52.0301	1	1	26.4792	0	0	0	3	2	9.64271	0	9.64271	0	9.64271	0	0
2688	59.3046	0	2	33.771	1	0	0	10	4	9.5551	0	9.5551	0	9.5551	0	0
2357	63.9918	1	1	28.8415	1	0	0	10	4	9.80972	0	9.80972	0	9.80972	0	0
2154	52.1889	1	1	31.2488	0	0	0	5	2	9.55236	0	9.55236	0	9.55236	0	0
3562	52.0219	1	3	23.634	0	0	0	3	2	9.44285	0	9.44285	0	9.44285	0	0
3475	58.6475	1	1	28.257	1	1	0	8	4	8.8679	0	8.8679	0	8.8679	0	0
2245	66.1875	1	1	24.2215	0	0	0	9	4	9.39083	0	9.39083	0	9.39083	0	0
2173	66.5051	1	1	30.1315	0	0	0	6	3	9.55784	0	9.55784	0	9.55784	0	0
3860	57.1828	1	3	31.6337	0	0	0	10	4	8.52841	0	8.52841	0	8.52841	0	0
497	53.0157	1	3	20.8247	0	0	0	7	3	9.6564	0	9.6564	0	9.6564	0	0
627	64.0082	1	1	33.5315	0	0	0	8	4	9.57974	0	9.57974	0	9.57974	0	0
712	54.7077	1	1	30.3593	1	1	0	7	3	9.58522	0	9.58522	0	9.58522	0	0
3481	52.1752	0	2	23.1206	0	0	0	5	2	9.75222	0	9.75222	0	9.75222	0	0
4110	59.6961	0	1	26.1427	0	0	0	10	4	8.2026	0	8.2026	0	8.2026	0	0
230	52.2519	1	2	27.8488	1	0	0	4	2	3.29911	0	3.29911	0	3.29911	0	0
2068	61.5441	1	1	26.6389	0	0	0	6	3	9.57974	0	9.57974	0	9.57974	0	0
3005	53.963	0	3	23.1837	0	0	1	10	4	8.95003	0	8.95003	0	8.95003	0	0
3732	72.7858	1	1	25.2081	1	1	0	8	4	8.50924	0	8.50924	0	8.50924	0	0
3055	50.9103	1	1	30.8012	0	0	0	8	4	8.9692	0	8.9692	0	8.9692	0	0
1457	51.7864	1	1	34.1311	0	1	0	8	4	9.69473	0	9.69473	0	9.69473	0	0
728	61.462	1	1	22.7694	0	1	0	9	4	7.76454	0	7.76454	0	7.76454	0	0
2754	53.3771	1	3	24	0	1	0	4	2	9.44832	0	9.44832	0	9.44832	0	0
3504	74.5051	1	1	22.9398	1	0	0	7	3	9.0705	0	9.0705	0	9.0705	0	0
278	73.6893	1	1	30.7574	1	1	0	10	4	9.6345	0	9.6345	0	9.6345	0	0
453	67.2225	1	1		0	1	0	8	4	9.66188	0	9.66188	0	9.66188	0	0
3065	54.4312	0	1	26.6097	0	0	0	12	4	9.45106	0	9.45106	0	9.45106	0	0
469	51.9808	1	3	25.3902	0	1	0	10	4	9.60164	0	9.60164	0	9.60164	0	0
220	56.4791	1	2	27.0258	0	0	0	7	3	7.31554	0	7.31554	0	7.31554	0	0
2853	54.924	1	1	45.3515	1	0	0	6	3	9.74675	0	9.74675	0	9.74675	0	0
4171	54.757	0	2	23.1834	0	1	0	5	2	8.33949	0	8.33949	0	8.33949	0	0
2240	52.3313	0	3	24.3375	0	0	0	6	2	9.65914	0	9.65914	0	9.65914	0	0
450	53.6016	1	3	19.0677	0	0	0	4	2	9.62902	0	9.62902	0	9.62902	0	0
1952	52.8898	1	1	33.2986	0	0	0	4	2	9.58522	0	9.58522	0	9.58522	0	0
1372	53.295	1	3	23.6128	0	1	0	7	3	9.70568	0	9.70568	0	9.70568	0	0
1293	54.2752	1	1	20.5049	0	0	0	5	2	9.92745	0	9.92745	0	9.92745	0	0
400	70.423	1	1	26.4855	0	0	0	6	3	9.62902	0	9.62902	0	9.62902	0	0
2162	62.0287	1	1	43.0339	0	0	0	9	4	9.70842	0	9.70842	0	9.70842	0	0
3113	65.0075	1	1	18.9887	0	0	0	6	3	9.37988	0	9.37988	0	9.37988	0	0
1868	57.9357	0	2	25.721	0	0	0	9	3	9.5989	0	9.5989	0	9.5989	0	0
3767	74.5626	1	1	33.7704	0	0	0	6	3	8.47091	0	8.47091	0	8.47091	0	0
518	58.0041	1	3	25.6544	0	0	0	5	2	9.82888	0	9.82888	0	9.82888	0	0
1438	65.9849	1	1	31.6158	0	0	0	10	4	9.63997	0	9.63997	0	9.63997	0	0
1417	65.18	1	1	26.2985	0	1	0	8	4	9.71116	0	9.71116	0	9.71116	0	0
1605	52.2053	1	1	24.1415	0	0	0	5	2	7.28816	0	7.28816	0	7.28816	0	0
1035	68.4709	0	2	20.8209	0	0	0	10	4	9.51403	0	9.51403	0	9.51403	0	0
2887	51.9014	1	1	29.5858	0	0	0	4	2	9.71116	0	9.71116	0	9.71116	0	0
498	63.6222	1	1	33.6221	0	1	0	4	2	9.60438	0	9.60438	0	9.60438	0	0
3146	56.7283	1	1	29.1363	1	1	0	8	4	4.73648	0	4.73648	0	4.73648	0	0
797	66.7214	0	1	26.6728	0	1	0	10	4	9.52498	0	9.52498	0	9.52498	0	0
2195	71.0007	1	1	32.039	1	1	0	9	4	4.83778	0	4.83778	1	2.02875	0	0
2186	67.488	1	1	33.1975	1	0	0	8	4	9.60164	0	9.60164	0	9.60164	0	0
20	62.6119	1	1	29.5159	0	1	0	9	4	9.88912	0	9.88912	0	9.88912	0	0
118	74.2697	1	1	28.1337	0	0	0	10	4	7.97262	0	7.97262	1	7.95346	0	0
3446	61.1691	1	3	24	0	1	0	7	3	9.24025	0	9.24025	0	9.24025	0	0
747	59.4387	0	2	30.863	0	0	0	12	4	9.58795	1	3.68241	0	9.58795	0	0
908	52.2327	1	1	38.9348	0	0	0	8	3	9.48939	0	9.48939	0	9.48939	0	0
2602	56.063	0	2	24.8971	0	0	0	11	4	9.6564	0	9.6564	0	9.6564	0	0
903	63.5017	0	2	29.0606	0	1	0	10	4	9.53046	0	9.53046	0	9.53046	0	0
1301	63.7098	0	2	24.4646	0	0	0	11	4	9.86174	0	9.86174	0	9.86174	0	0
1273	60.7748	1	1	34.2222	1	1	0	8	4	9.54415	0	9.54415	0	9.54415	0	0
2603	52.9199	0	1	29.4118	0	0	0	12	4	9.09514	0	9.09514	0	9.09514	0	0
1031	62.3682	1	3	29.0131	1	1	0	9	4	9.47023	0	9.47023	0	9.47023	0	0
3952	74.9213	1	1	36.9353	1	1	0	8	4	8.51198	0	8.51198	0	8.51198	0	0
987	69.0185	0	1	24.5675	0	0	0	10	4	9.48939	0	9.48939	0	9.48939	0	0
391	53.4209	1	1	21.0938	0	1	0	5	3	9.87543	0	9.87543	0	9.87543	0	0
4227	52.4517	0	2	24.8971	0	1	1	8	3	8.22998	0	8.22998	0	8.22998	0	0
3852	69.8234	1	1	29.3333	0	0	0	10	4	8.6872	0	8.6872	0	8.6872	0	0
2189	54.5791	0	1	27.1416	0	1	0	7	3	9.48665	0	9.48665	0	9.48665	0	0
2077	58.152	1	1	31.245	0	0	0	9	4	9.89733	0	9.89733	0	9.89733	0	0
3306	54.8501	1	1	30.8642	1	0	0	7	3	9.90281	0	9.90281	0	9.90281	0	0
2740	57.3251	1	1		0	0	0	6	3	9.92745	0	9.92745	0	9.92745	0	0
4216	56.961	1	1	28.6917	1	0	0	5	2	8.22177	0	8.22177	0	8.22177	0	0
1456	64.8843	1	1	24.8889	0	1	0	8	4	9.5989	0	9.5989	0	9.5989	0	0
3486	50.7433	1	3	18.9619	0	0	0	8	3	8.94456	0	8.94456	0	8.94456	0	0
4005	59.6249	1	1	33.3333	1	1	0	8	4	8.66804	0	8.66804	0	8.66804	0	0
1069	61.681	0	1	28.0664	0	1	0	11	4	9.3744	0	9.3744	0	9.3744	0	0
3947	64.9938	1	1	27.3909	1	1	0	6	3	8.50924	0	8.50924	0	8.50924	0	0
3791	58.1246	1	1	34.7656	0	0	0	8	4	8.40246	0	8.40246	0	8.40246	0	0
3859	52.4353	1	1	22.9719	0	0	0	3	2	8.52841	0	8.52841	0	8.52841	0	0
2165	53.3388	1	1	28.5665	0	1	0	5	2	9.54689	0	9.54689	0	9.54689	0	0
53	60.2628	0	2	28.3737	0	1	0	9	3	9.63997	0	9.63997	0	9.63997	0	0
129	56.4189	1	1	32.7694	0	1	0	8	4	9.57153	0	9.57153	0	9.57153	0	0
3839	55.7317	0	2	28.9979	0	0	0	11	4	2.36003	1	1.22656	0	2.36003	0	0
4076	56.8871	1	1	27.7662	0	0	0	4	2	8.35318	0	8.35318	0	8.35318	0	0
397	58.6886	1	1	26.8386	0	0	0	6	3	9.60712	0	9.60712	0	9.60712	0	0
2768	62.7953	1	1	35.1562	1	0	0	8	4	9.35797	0	9.35797	0	9.35797	0	0
3924	52.0465	1	1	36.3636	0	0	0	9	4	8.54757	0	8.54757	0	8.54757	0	0
4186	61.3717	1	1	32.0073	0	0	0	7	3	8.33676	0	8.33676	0	8.33676	0	0
2139	58.13	1	2	28.251	0	0	0	6	3	9.71116	0	9.71116	0	9.71116	0	0
1470	55.7618	0	2	26.2188	0	1	0	8	3	9.51129	0	9.51129	0	9.51129	0	0
167	54.6612	0	1	23.7228	0	0	0	11	4	9.97125	0	9.97125	0	9.97125	0	0
3209	62.2396	1	1	28.9993	1	0	0	9	4	9.69747	0	9.69747	0	9.69747	0	0
288	65.6454	1	1	26.1752	0	0	0	6	3	9.57974	0	9.57974	0	9.57974	0	0
1829	58.089	1	1	26.3465	1	1	0	9	4	9.32512	0	9.32512	0	9.32512	0	0
4060	61.6537	0	1	29.7576	0	0	0	10	4	8.27378	0	8.27378	0	8.27378	0	0
181	68.6105	1	1	32	1	0	0	6	3	9.6783	0	9.6783	0	9.6783	0	0
2161	65.4127	0	2	25.711	0	0	0	11	4	7.38398	0	7.38398	0	7.38398	0	0
504	64.6927	1	1	35.4191	0	1	0	7	3	9.60986	0	9.60986	0	9.60986	0	0
694	54.7543	0	2	27.0169	0	0	0	7	3	7.12936	0	7.12936	0	7.12936	0	0
386	68.6845	0	2	25.8645	0	0	0	10	4	9.60438	0	9.60438	0	9.60438	0	0
1027	70.1875	1	1	33.7149	1	0	0	8	4	9.73306	0	9.73306	0	9.73306	0	0
3592	74.8118	1	1	27.268	1	0	0	5	2	9.07324	0	9.07324	0	9.07324	0	0
3556	61.0815	1	1	27.0062	0	1	0	6	3	9.14716	0	9.14716	0	9.14716	0	0
1096	52.6051	1	3	29.2969	0	0	0	6	3	9.62902	0	9.62902	0	9.62902	0	0
284	58.5435	1	1	22.151	0	1	0	6	3	9.9165	0	9.9165	0	9.9165	0	0
3651	63.0992	1	1	24.3418	1	1	0	6	3	8.32854	0	8.32854	0	8.32854	0	0
3778	51.1732	1	1	22.2656	0	0	0	4	2	8.62423	0	8.62423	0	8.62423	0	0
2420	51.2389	1	1	25.7778	0	0	0	4	2	9.37166	0	9.37166	0	9.37166	0	0
2096	72	1	2	27.6601	1	1	0	9	4	9.57153	0	9.57153	0	9.57153	0	0
3650	60.8788	1	2	37.3932	1	1	1	9	4	8.36687	0	8.36687	0	8.36687	0	0
4205	67.5346	1	1	29.5553	0	0	0	6	3	8.29569	0	8.29569	0	8.29569	0	0
2442	51.3429	1	3	25.3333	0	0	0	6	3	9.33333	0	9.33333	0	9.33333	0	0
3708	72.4764	1	1	37.8041	1	1	0	9	4	8.55305	0	8.55305	0	8.55305	0	0
1404	65.1444	1	1	30.9627	1	1	0	6	3	9.90554	0	9.90554	0	9.90554	0	0
2888	62.8118	1	1	20.2848	0	0	0	7	3	9.64271	0	9.64271	0	9.64271	0	0
2407	53.3799	1	1	25.711	0	1	0	7	3	7.66872	0	7.66872	0	7.66872	0	0
2738	70.3655	1	1	28.5665	1	1	0	8	3	9.81246	0	9.81246	0	9.81246	0	0
1349	71.3018	1	1	30.8012	0	0	0	6	3	9.39083	0	9.39083	0	9.39083	0	0
666	55.5127	1	1	32.7449	0	1	0	7	3	9.96304	0	9.96304	0	9.96304	0	0
4077	49.6208	1	3	30.0215	0	0	0	8	4	8.35044	0	8.35044	0	8.35044	0	0
384	50.9788	1	1	24.7475	0	0	0	5	2	9.62081	0	9.62081	0	9.62081	0	0
395	73.588	1	1	24.2382	0	0	0	5	2	4.75565	0	4.75565	0	4.75565	0	0
2406	53.3415	1	3	22.9591	0	0	0	7	3	9.4976	0	9.4976	0	9.4976	0	0
3129	53.3005	1	3	26.8386	0	0	0	7	3	8.99384	0	8.99384	0	8.99384	0	0
1340	60.0329	1	1	22.3674	0	0	0	4	2	9.3525	0	9.3525	0	9.3525	0	0
2814	69.6893	1	1	29.1749	1	0	0	7	3	9.97947	0	9.97947	0	9.97947	0	0
2203	53.9138	1	1	36.2123	1	0	0	9	4	9.65092	0	9.65092	0	9.65092	0	0
3700	61.1061	1	1	23.4221	1	1	0	8	4	8.4846	0	8.4846	0	8.4846	0	0
362	59.488	1	1	30.2978	0	0	0	4	2	9.56605	0	9.56605	0	9.56605	0	0
105	65.7139	1	1	24.539	1	0	0	10	4	9.65366	0	9.65366	0	9.65366	0	0
3079	51.9233	0	1	27.3982	0	1	0	9	3	8.9692	0	8.9692	0	8.9692	0	0
2437	57.4045	0	1	33.2265	0	0	0	10	4	9.45927	0	9.45927	0	9.45927	0	0
2124	61.18	1	1	32.4444	0	1	0	8	4	9.58795	0	9.58795	0	9.58795	0	0
2335	59.165	1	1	31.6118	1	1	0	6	3	9.85353	0	9.85353	0	9.85353	0	0
122	71.1923	1	1	34.7205	1	1	0	7	3	9.59069	0	9.59069	0	9.59069	0	0
2775	62.5736	1	1	27.5873	1	1	0	9	4	9.35797	0	9.35797	0	9.35797	0	0
2356	61.8371	1	1	25.2174	0	1	0	8	4	9.70021	0	9.70021	0	9.70021	0	0
1663	52.2026	1	1	21.3593	0	0	0	5	2	9.70842	0	9.70842	0	9.70842	0	0
1679	70.6858	1	1	23.2446	1	1	0	10	4	9.48665	0	9.48665	0	9.48665	0	0
703	56.2136	1	1	31.5776	0	1	1	9	4	7.14579	1	4.06571	0	7.14579	0	0
802	59.4114	0	2	26.2985	0	0	0	10	4	9.88638	1	2.6694	0	9.88638	0	0
1338	64.0465	0	3	20.7157	1	0	0	10	4	8.55852	0	8.55852	0	8.55852	0	0
3851	53.462	1	1	22.7615	0	0	0	3	2	8.68172	0	8.68172	0	8.68172	0	0
4183	59.8932	1	1	27.9421	0	0	0	9	4	8.23819	0	8.23819	0	8.23819	0	0
960	62.0014	1	1	29.4321	0	0	0	9	4	9.81793	0	9.81793	0	9.81793	0	0
2402	67.1075	1	1	30.4772	0	0	0	6	3	9.89186	0	9.89186	0	9.89186	0	0
195	70.245	1	1	25.5367	0	0	0	6	3	10.0068	0	10.0068	0	10.0068	0	0
2031	62.2478	1	1	33.3108	1	0	0	9	4	9.62902	0	9.62902	0	9.62902	0	0
351	69.7522	1	1	24.064	0	1	0	4	2	9.70842	0	9.70842	0	9.70842	0	0
1214	63.3676	1	1	28.3531	1	1	0	8	4	9.85079	0	9.85079	0	9.85079	0	0
926	69.9548	1	2	27.7662	0	0	0	9	4	9.58248	0	9.58248	1	3.37577	0	0
1848	58.7187	1	1	37.0614	1	1	0	6	3	9.60986	0	9.60986	0	9.60986	0	0
2803	65.6016	1	1	42.2222	1	0	0	7	3	9.83162	0	9.83162	0	9.83162	0	0
81	74.2669	1	1	36.1604	0	0	0	6	3	9.67556	0	9.67556	0	9.67556	1	0
75	53.4867	1	1	26.0584	0	1	0	3	2	9.70842	0	9.70842	0	9.70842	1	0
199	58.2094	0	2	26.6097	0	0	0	6	2	9.67556	1	2.41752	0	9.67556	1	0
200	56.0794	1	3	24.6711	1	1	0	10	4	5.59891	0	5.59891	0	5.59891	1	0
3041	55.6468	1	1	34.5168	1	1	0	6	3	9.50034	0	9.50034	0	9.50034	1	0
1715	61.4264	1	1	23.9621	1	1	0	8	4	9.77139	0	9.77139	1	2.61191	1	0
3411	66.2478	1	1	27.3923	1	1	0	9	4	9.16359	0	9.16359	0	9.16359	1	0
2138	54.7132	1	1	25	0	0	0	7	3	9.71389	0	9.71389	0	9.71389	1	0
158	52.2984	1	1	25.3333	0	1	0	5	2	9.56331	0	9.56331	0	9.56331	1	1
547	57.1198	1	1	31.1111	0	0	0	6	3	9.48392	0	9.48392	0	9.48392	1	0
3880	71.499	1	2	25.7117	0	1	0	3	1	8.31759	0	8.31759	0	8.31759	1	1
3972	60.8077	1	1	32.4547	1	1	0	8	4	8.57221	0	8.57221	0	8.57221	1	1
2826	62.0671	1	3	18.7652	0	0	0	4	2	9.81246	0	9.81246	0	9.81246	1	1
1853	60.2656	1	1	25.2363	1	1	0	10	4	9.76318	0	9.76318	0	9.76318	1	0
584	74.6667	1	1	34.2222	1	1	0	9	4	9.43737	0	9.43737	0	9.43737	1	0
462	58.9295	1	2	32.8125	0	0	0	8	4	3.68241	0	3.68241	0	3.68241	1	0
2654	72.0219	1	1	37.461	1	1	0	7	3	9.45106	0	9.45106	0	9.45106	1	0
3143	55.4004	0	2	29.0174	0	0	0	8	3	9.01027	0	9.01027	0	9.01027	1	1
2633	71.2717	1	1	29.3333	1	1	0	9	4	9.75496	0	9.75496	0	9.75496	1	0
2285	63.5702	1	3	22.3081	0	0	0	8	4	9.55784	0	9.55784	0	9.55784	1	0
4206	51.3155	0	1	30.5556	0	1	0	12	4	8.29569	0	8.29569	0	8.29569	1	0
217	53.2019	1	1	25.9107	0	1	0	8	4	9.97947	0	9.97947	0	9.97947	1	0
3132	61.1198	1	1	33.3333	1	1	0	9	4	8.13142	0	8.13142	0	8.13142	1	0
911	69.7467	1	1	20.7756	0	1	0	4	2	9.53046	0	9.53046	0	9.53046	1	0
3718	59.5948	0	2	21.7738	1	0	0	12	4	8.54757	1	1.99589	0	8.54757	1	1
842	52.1342	1	2	24.4561	0	1	0	9	4	9.60712	0	9.60712	0	9.60712	1	0
3039	61.8782	0	2	28.5156	1	0	1	12	4	9.18549	0	9.18549	0	9.18549	1	1
509	58.2396	1	1	29.3848	0	0	0	7	3	9.94661	0	9.94661	0	9.94661	1	0
380	73.232	1	1	23.6128	0	0	0	5	2	9.73853	0	9.73853	0	9.73853	1	0
2476	63.7481	1	1	47.8448	1	0	0	8	4	9.48665	0	9.48665	0	9.48665	1	0
171	70.3272	1	1	33.7577	0	0	0	8	3	9.68925	0	9.68925	0	9.68925	1	0
1393	73.8179	1	1	23.1385	1	1	0	6	3	9.51951	0	9.51951	0	9.51951	1	0
1866	51.6441	1	3	21.9671	1	0	0	8	4	9.48392	0	9.48392	0	9.48392	1	0
35	55.0335	1	3	22.3133	0	0	0	8	3	9.68925	0	9.68925	0	9.68925	1	0
1309	69.8426	0	2	32.4062	1	1	1	24	9	9.59069	0	9.59069	0	9.59069	0	0
420	68.7228	1	1	28.9811	1	1	0	13	6	9.79055	1	9.53867	0	9.79055	0	0
1479	57.7467	1	1	22.6562	0	0	0	11	5	9.52772	0	9.52772	0	9.52772	0	0
3418	57.1855	0	3	22.8374	0	0	0	15	5	3.16769	0	3.16769	0	3.16769	0	0
3893	55.217	0	2	25.1532	0	1	1	15	5	8.59959	0	8.59959	0	8.59959	0	0
1232	67.8768	1	1	35.4191	1	1	0	14	6	9.40452	0	9.40452	0	9.40452	0	0
361	64.8652	1	1	25.6745	1	1	0	11	5	9.56879	0	9.56879	0	9.56879	0	0
3503	69.6783	0	3	26.9531	0	0	0	16	6	9.07324	0	9.07324	0	9.07324	0	0
3442	71.3895	1	1	27.268	0	1	0	10	5	9.22656	0	9.22656	0	9.22656	0	0
870	66.1547	0	2	29.4029	0	1	0	19	7	9.51403	0	9.51403	0	9.51403	0	0
1469	60.7201	0	3	29.3848	0	1	0	18	6	9.51129	1	6.64203	0	9.51129	0	0
3123	62.089	1	1	31.0446	0	0	0	12	5	9.39083	0	9.39083	0	9.39083	0	0
3784	73.8535	0	2	28.4005	0	0	0	24	9	8.47639	0	8.47639	0	8.47639	0	0
162	60.8569	0	1	34.2058	0	0	0	21	8	9.65914	0	9.65914	0	9.65914	0	0
740	54.757	0	3	31.1419	0	1	0	13	5	9.67283	0	9.67283	0	9.67283	0	0
3439	65.1253	1	3	26.6389	0	1	0	12	6	2.0835	1	0.0355921	0	2.0835	0	0
2834	57.2047	1	1	25.3906	0	0	0	13	6	9.74949	0	9.74949	0	9.74949	0	0
3594	57.8891	1	3	25.6312	1	0	0	15	7	9.35797	0	9.35797	0	9.35797	0	0
1332	68	1	2	28.959	0	0	0	12	5	9.76591	0	9.76591	0	9.76591	0	0
1665	54.6968	1	3	38.6259	0	0	0	13	6	9.54415	0	9.54415	0	9.54415	0	0
1078	63.1513	1	1	30.8329	1	1	0	13	6	9.6564	0	9.6564	0	9.6564	0	0
4000	69.2868	1	1	31.5963	1	0	0	16	7	8.44353	0	8.44353	0	8.44353	0	0
2072	60.1287	0	2	30.1103	1	0	1	21	8	9.73306	1	4.63792	0	9.73306	0	0
3967	56.2929	0	3	24.2215	0	1	0	17	6	8.64066	0	8.64066	0	8.64066	0	0
2656	59.6112	0	2	28.1969	0	0	1	14	5	9.09514	0	9.09514	0	9.09514	0	0
1705	64.95	1	1	28.251	1	0	0	17	8	2.86105	0	2.86105	1	2.85558	0	0
656	61.1745	0	2	34.2504	0	0	0	19	7	9.59617	0	9.59617	0	9.59617	0	0
4014	51.5099	1	3	26.1249	0	1	1	20	9	8.40794	0	8.40794	0	8.40794	0	0
869	65.0541	0	2	29.6427	1	0	0	16	6	9.64819	0	9.64819	0	9.64819	0	0
3408	62.82	0	2	29.6495	0	0	0	14	5	9.09514	0	9.09514	0	9.09514	0	0
3361	61.2129	0	1	34.1124	1	0	0	16	6	8.8898	0	8.8898	1	8.81588	0	0
4145	62.13	0	2	30.3233	1	0	1	25	9	8.30116	0	8.30116	0	8.30116	0	0
3489	51.7864	0	3	20.7612	0	0	0	13	5	2.49966	0	2.49966	0	2.49966	0	0
672	59.6277	0	3	19.4932	0	0	0	21	7	9.70021	0	9.70021	0	9.70021	0	0
2518	60.8405	0	2	28.699	1	0	0	18	7	9.52498	0	9.52498	0	9.52498	0	0
313	63.5592	1	1	25.1532	1	0	0	17	8	9.62628	0	9.62628	0	9.62628	0	0
2429	64.2245	0	2	29.0437	0	0	1	22	8	9.69747	0	9.69747	0	9.69747	0	0
1592	69.3196	0	2	31.9602	1	1	0	23	8	9.42642	0	9.42642	0	9.42642	0	0
2551	60.8953	0	3	33.5938	1	1	0	23	8	1.08693	0	1.08693	0	1.08693	0	0
3332	64.46	0	2	32.4142	0	1	0	15	6	9.1718	0	9.1718	0	9.1718	0	0
1505	66.7598	0	1	30.8463	1	1	0	14	5	9.84257	0	9.84257	0	9.84257	0	0
3367	53.7385	0	2	28.6048	1	0	0	13	5	9.04586	0	9.04586	0	9.04586	0	0
3814	64.7064	0	2	32.912	1	0	1	19	7	8.49281	0	8.49281	0	8.49281	0	0
1223	73.5332	0	1	30.0433	1	0	0	19	7	4.68994	0	4.68994	0	4.68994	0	0
3988	53.7741	1	1	25.1532	0	0	0	12	5	8.56947	0	8.56947	0	8.56947	0	0
3883	64.1944	1	2	32.831	0	1	0	12	5	8.38877	0	8.38877	0	8.38877	0	0
3678	52.9966	0	2	32.7186	1	1	1	19	7	8.41068	0	8.41068	0	8.41068	0	0
1061	59.0335	1	2	32.8707	1	0	1	17	8	9.52772	0	9.52772	0	9.52772	0	0
3440	55.8467	1	1	32.4444	0	0	0	13	6	9.22929	0	9.22929	0	9.22929	0	0
3285	73.0732	1	1	30.7004	0	1	0	11	5	9.58522	0	9.58522	0	9.58522	0	0
654	54.4339	0	3	23.939	0	0	0	25	9	9.59617	0	9.59617	0	9.59617	0	0
2352	62.5243	0	1	35.4367	1	0	0	17	6	9.50582	0	9.50582	0	9.50582	0	0
585	59.833	0	2	29.0657	0	1	0	22	8	9.58522	1	2.05886	0	9.58522	0	0
1732	71.5209	0	2	28.5156	1	1	0	21	8	9.83436	0	9.83436	0	9.83436	0	0
888	58.1054	0	1	37.2245	1	0	0	20	7	9.54689	0	9.54689	0	9.54689	0	0
3413	51.1923	0	3	24.6755	1	1	0	17	6	6.07803	1	3.42505	0	6.07803	0	0
2648	53.6646	0	3	36.0854	0	0	0	25	9	9.16085	0	9.16085	0	9.16085	0	0
2557	65.5195	0	2	31.2974	0	0	0	24	9	7.47159	0	7.47159	0	7.47159	0	0
1128	72.0767	1	1	37.9491	1	0	0	12	5	9.63723	0	9.63723	0	9.63723	0	0
441	57.9165	0	2	30.4367	0	1	1	23	8	9.58522	0	9.58522	0	9.58522	0	0
3887	67.8686	0	2	25.6801	1	0	0	20	7	8.53936	0	8.53936	0	8.53936	0	0
2281	66.434	1	2	27.8876	0	0	0	12	5	4.58864	0	4.58864	0	4.58864	0	0
1362	54.3929	0	2	32.3265	1	1	1	19	7	9.6345	0	9.6345	0	9.6345	0	0
2670	70.2286	0	2	27.968	1	0	0	20	7	9.24025	0	9.24025	0	9.24025	0	0
2213	61.295	0	2	28.3266	1	0	0	21	8	9.577	0	9.577	0	9.577	0	0
2712	72.7283	0	1	28.7347	1	0	0	23	8	9.79055	0	9.79055	0	9.79055	0	0
3409	65.8097	0	1	30.1021	1	1	0	16	6	9.2512	0	9.2512	0	9.2512	0	0
3781	51.1212	0	2	29.0657	0	1	0	13	5	8.47912	0	8.47912	0	8.47912	0	0
2215	60.011	1	1	31.5556	1	1	0	11	5	7.75907	0	7.75907	0	7.75907	0	0
2863	58.8008	0	3	23.8754	1	0	0	25	9	9.8152	0	9.8152	0	9.8152	0	0
1416	65.6701	0	3	23.9869	0	1	0	23	8	0.996578	0	0.996578	0	0.996578	0	0
3189	54.3874	0	1	30.0408	0	0	0	21	8	9.57974	0	9.57974	0	9.57974	0	0
4197	51.2799	0	3	26.7698	0	0	0	14	5	8.31485	0	8.31485	0	8.31485	0	0
1378	63.2471	1	1	21.0938	0	0	0	10	5	9.62902	0	9.62902	0	9.62902	0	0
1793	71.1047	1	1	28.1479	1	1	1	14	6	9.37988	0	9.37988	0	9.37988	0	0
1825	63.0089	1	1	32.4557	1	1	0	20	9	9.72211	0	9.72211	0	9.72211	0	0
3467	54.8884	0	2	32.912	0	0	0	14	5	9.7577	0	9.7577	0	9.7577	0	0
429	61.0869	0	3	30.8596	1	0	0	18	7	9.62081	0	9.62081	0	9.62081	0	0
1919	58.9432	1	1	26.986	1	1	0	16	7	9.31417	0	9.31417	0	9.31417	0	0
1525	53.9274	1	1	34.0176	0	0	0	12	5	9.7358	0	9.7358	0	9.7358	0	0
237	68.8624	0	2	30.8596	0	1	0	25	9	9.80972	0	9.80972	0	9.80972	0	0
2404	64.1506	1	1	34.2327	1	0	0	11	5	9.4976	0	9.4976	0	9.4976	0	0
1719	56.501	1	3	31.2488	1	1	0	14	6	9.50034	0	9.50034	0	9.50034	0	0
2507	56.6051	1	1	36	0	0	0	11	5	9.6564	0	9.6564	0	9.6564	0	0
3728	70.7488	1	1	24.1415	1	1	1	18	8	8.50924	0	8.50924	0	8.50924	0	0
978	66.6639	0	2	29.271	1	0	0	14	5	9.82341	0	9.82341	0	9.82341	0	0
3754	65.6947	0	2	29.4078	0	1	0	26	9	8.59685	0	8.59685	0	8.59685	0	0
424	70.9076	1	1	35.5469	1	0	0	10	5	7.23614	0	7.23614	0	7.23614	0	0
1097	64.5092	0	1	27.2509	0	0	0	19	7	9.38535	0	9.38535	0	9.38535	0	0
3628	52.7283	0	2	25.8546	0	0	0	16	6	9.05133	0	9.05133	0	9.05133	0	0
3660	71.7153	1	1	29.5159	1	1	0	10	5	8.4271	0	8.4271	0	8.4271	0	0
2480	67.8823	0	1	24.7676	0	0	0	14	5	9.38809	0	9.38809	0	9.38809	0	0
537	56.2765	0	3	27.7344	0	0	0	18	6	9.52498	0	9.52498	0	9.52498	0	0
1508	61.7878	1	1	33.3276	0	0	0	12	5	9.7577	0	9.7577	0	9.7577	0	0
2637	58.538	0	2	32.9507	1	1	0	21	8	9.87543	0	9.87543	0	9.87543	0	0
3287	65.7057	0	1	27.7551	1	1	0	14	5	9.60438	0	9.60438	0	9.60438	0	0
121	65.7413	0	1	26.9531	0	0	0	21	8	9.68104	0	9.68104	0	9.68104	0	0
2084	62.4312	1	1	27.7662	1	1	0	15	7	9.61259	0	9.61259	0	9.61259	0	0
3935	69.5222	1	1	26.4381	0	1	0	13	6	8.53114	0	8.53114	0	8.53114	0	0
1923	61.6537	1	1	35.0862	1	1	1	16	7	9.59617	0	9.59617	0	9.59617	0	0
2152	59.5291	1	3	25.7885	1	0	0	10	5	9.63997	0	9.63997	0	9.63997	0	0
3570	69.1663	0	2	25.5593	1	0	0	16	6	9.08693	1	2.13005	0	9.08693	0	0
2739	71.2772	0	2	31.6242	0	1	0	19	7	9.79603	0	9.79603	0	9.79603	0	0
2327	58.0233	0	2	30.1038	0	0	0	19	7	9.3963	0	9.3963	0	9.3963	0	0
152	60.9528	1	1	33.7774	0	1	0	16	7	9.68104	0	9.68104	0	9.68104	0	0
3448	74.2943	1	1	35.4925	1	0	0	16	7	9.25667	0	9.25667	1	6.30527	0	0
4	66.5325	0	2	26.0262	0	1	0	17	6	9.6783	0	9.6783	0	9.6783	0	0
2642	63.4141	0	2	27.102	1	0	0	18	7	9.45106	0	9.45106	0	9.45106	0	0
4086	63.885	0	2	25.4767	0	0	0	21	8	8.41068	0	8.41068	0	8.41068	0	0
1784	69.2868	0	2	27.7344	1	0	1	19	7	7.72895	0	7.72895	0	7.72895	0	0
957	58.5818	1	1	25.0399	0	0	0	10	5	9.52772	0	9.52772	0	9.52772	0	0
4125	55.2225	0	1	31.4879	1	0	0	14	5	8.36961	0	8.36961	0	8.36961	0	0
316	59.9507	1	1	33.7823	1	1	0	12	6	7.17591	0	7.17591	0	7.17591	0	0
962	63.5318	0	3	22.9819	0	1	1	18	7	9.74675	0	9.74675	0	9.74675	0	0
791	59.4004	1	1	27.993	0	0	0	14	6	9.577	0	9.577	0	9.577	0	0
2461	61.3443	0	3	33.4124	1	0	0	15	6	8.95003	0	8.95003	0	8.95003	0	0
3807	60.4271	0	2	24.4418	1	1	0	13	5	8.44627	0	8.44627	1	4.39973	0	0
4079	62.757	1	1	26.2222	1	1	0	15	7	8.65435	0	8.65435	0	8.65435	0	0
1477	58.8884	1	1	29.4758	0	0	0	16	7	9.85626	0	9.85626	0	9.85626	0	0
3390	69.0678	0	1	32.3685	1	1	1	21	8	9.09514	0	9.09514	0	9.09514	0	0
1090	60.7365	0	2	29.0367	0	0	0	13	5	9.57974	0	9.57974	0	9.57974	0	0
1966	72.0109	0	3	23.0681	1	0	0	20	7	9.56879	0	9.56879	1	3.4141	0	0
3529	70.2122	1	1	26.1286	1	1	0	11	5	7.31554	0	7.31554	0	7.31554	0	0
3300	51.1376	1	3	33.1504	1	0	0	14	6	9.62355	0	9.62355	0	9.62355	0	0
3841	56.8487	0	3	25.8546	0	0	0	17	6	8.57769	1	3.12389	1	4.97467	0	0
1772	52.6872	1	1	48.4375	1	1	0	11	5	9.82067	0	9.82067	0	9.82067	0	0
1042	66.705	1	1	29.7778	1	0	0	12	5	7.10198	0	7.10198	0	7.10198	0	0
3930	64.9665	1	3	23.6128	0	0	0	11	5	8.50924	0	8.50924	0	8.50924	0	0
598	63.8248	1	1	24	0	0	1	17	8	9.49213	0	9.49213	0	9.49213	0	0
781	61.8891	0	1	27.0051	1	1	0	26	9	9.86174	0	9.86174	0	9.86174	0	0
344	60.9555	1	1	20.5457	1	1	0	10	5	9.60986	0	9.60986	0	9.60986	0	0
3606	57.629	0	2	25.6402	0	1	0	19	7	9.42642	1	8.14784	0	9.42642	0	0
1528	57.7632	1	3	27.2392	0	0	0	10	5	9.61807	0	9.61807	0	9.61807	0	0
2529	57.4702	0	3	22.3757	0	0	0	19	7	7.36482	0	7.36482	0	7.36482	0	0
1403	67.154	0	2	29.0657	0	0	0	17	6	9.50856	0	9.50856	0	9.50856	0	0
3383	73.0459	0	2	29.7211	1	0	0	21	8	7.76181	0	7.76181	0	7.76181	0	0
1867	67.4004	1	1	35.1705	1	0	0	12	5	9.72485	0	9.72485	0	9.72485	0	0
3944	65.8371	1	1	45.4934	0	0	0	12	5	8.51745	0	8.51745	0	8.51745	0	0
2126	59.488	1	1	36.738	1	0	0	13	6	9.39904	0	9.39904	0	9.39904	0	0
3568	52.5175	0	3	27.3909	0	1	0	18	7	0.774812	0	0.774812	0	0.774812	0	0
37	60.5175	1	1	33.7235	1	0	0	14	6	9.72758	0	9.72758	0	9.72758	0	0
1230	60.1287	1	1	22.9591	0	1	0	14	6	2.1629	0	2.1629	0	2.1629	0	0
1498	53.0705	1	1	29.2101	0	0	0	16	7	9.47296	0	9.47296	0	9.47296	0	0
2922	68.3395	0	2	26.986	0	1	0	15	5	9.18823	0	9.18823	0	9.18823	0	0
921	74.59	1	1	24.974	1	0	0	11	5	8.29569	0	8.29569	0	8.29569	0	0
2192	66.486	0	1	28.0404	0	1	1	22	8	9.63176	0	9.63176	0	9.63176	0	0
2439	60.5476	1	1	32.831	0	1	0	12	5	9.63176	0	9.63176	0	9.63176	0	0
1992	56.5585	1	1	24.3418	0	1	0	12	5	9.44832	0	9.44832	0	9.44832	0	0
2411	55.4853	0	3	18.2183	0	0	0	21	8	9.28405	1	8.95551	0	9.28405	0	0
260	62.9514	0	2	26.9598	0	1	0	16	6	9.65366	0	9.65366	0	9.65366	0	0
885	70.3272	0	2	32.05	0	0	0	21	8	9.79603	0	9.79603	0	9.79603	0	0
1397	54.2368	0	3	27.6095	0	0	0	16	6	5.31691	0	5.31691	0	5.31691	0	0
2231	60.9802	1	3	26.2188	1	1	0	11	5	9.42916	0	9.42916	0	9.42916	0	0
1287	65.399	0	1	31.2314	1	0	0	14	5	7.154	0	7.154	0	7.154	0	0
2081	55.0445	1	2	26.986	0	1	1	18	8	9.42642	0	9.42642	0	9.42642	0	0
63	68.8378	0	2	26.9274	0	1	0	18	7	9.69473	0	9.69473	1	7.4935	0	0
1917	68.2546	0	2	34.2936	0	0	0	25	9	9.62355	0	9.62355	0	9.62355	0	0
1869	66.1054	1	1	27.3923	1	1	1	19	8	9.60164	0	9.60164	0	9.60164	0	0
3609	53.2485	1	1	49.7749	1	1	1	11	5	9.9603	0	9.9603	0	9.9603	0	0
3472	61.1417	0	3	28.0843	1	1	0	21	8	8.8679	0	8.8679	0	8.8679	0	0
1437	59.3265	0	3	28.7356	1	0	0	22	8	9.42368	0	9.42368	0	9.42368	0	0
1657	51.0719	0	1	26.8136	0	0	0	14	5	9.56331	0	9.56331	0	9.56331	0	0
1643	73.0787	0	2	33.1213	1	1	0	24	9	9.5551	0	9.5551	0	9.5551	0	0
1448	68.8241	0	2	27.102	0	0	0	20	7	9.64545	0	9.64545	0	9.64545	0	0
55	63.4825	0	2	34.049	0	1	0	20	7	9.6564	0	9.6564	0	9.6564	0	0
511	69.243	1	1	33.3333	1	1	0	11	5	9.78508	0	9.78508	0	9.78508	0	0
764	64.6133	0	1	27.0641	0	0	0	25	9	9.90281	0	9.90281	0	9.90281	0	0
4026	49.7029	0	3	28.075	0	1	0	12	5	6.76523	0	6.76523	0	6.76523	0	0
3777	54.3053	0	3	36.8851	0	0	0	25	9	8.50103	0	8.50103	0	8.50103	0	0
1875	51.5784	0	2	34.0136	1	1	1	17	6	9.68925	0	9.68925	0	9.68925	0	0
3308	65.8535	0	2	29.7608	0	1	0	22	8	6.97878	0	6.97878	0	6.97878	0	0
2601	59.154	0	2	29.0688	1	1	0	13	5	9.41821	0	9.41821	0	9.41821	0	0
1546	69.9685	0	2	27.8159	1	0	0	19	7	9.577	0	9.577	0	9.577	0	0
3792	53.859	1	3	32.8614	0	0	0	14	6	8.54483	1	5.95209	0	8.54483	0	0
196	59.3648	1	1	44.2445	1	1	0	17	8	10.0014	0	10.0014	0	10.0014	0	0
1427	62.1684	1	1	27.5873	1	1	0	13	6	9.49213	0	9.49213	0	9.49213	0	0
3942	59.7125	1	1	28.6726	1	1	0	10	5	8.55305	0	8.55305	0	8.55305	0	0
255	57.5113	0	2	31.0979	0	0	0	16	6	9.54689	0	9.54689	0	9.54689	0	0
1604	53.4647	0	1	28.0277	0	1	0	13	5	9.6564	0	9.6564	0	9.6564	0	0
2705	62.809	0	1	24.4473	0	0	1	18	7	9.8809	0	9.8809	0	9.8809	0	0
3705	66.5736	0	2	35.3212	1	1	0	13	5	8.69268	0	8.69268	0	8.69268	0	0
3616	72.2382	1	1	34.24	1	1	0	12	5	5.50308	0	5.50308	0	5.50308	0	0
10	71.7782	1	1	32.8892	1	0	1	12	5	9.67556	0	9.67556	0	9.67556	0	0
1900	56.6735	1	1	36.1987	0	1	0	10	5	9.88912	0	9.88912	0	9.88912	0	0
1003	65.5058	0	1	29.3724	1	1	0	21	8	9.68652	0	9.68652	0	9.68652	0	0
2471	63.1102	0	1	20.9566	1	1	1	18	7	9.21287	0	9.21287	0	9.21287	0	0
3949	63.8932	0	2	32.6608	0	1	0	15	5	8.50924	0	8.50924	0	8.50924	0	0
944	65.6975	1	1	23.7118	1	1	0	10	5	9.80424	0	9.80424	0	9.80424	0	0
503	68.8487	0	2	28.1969	0	0	0	18	7	9.60986	0	9.60986	0	9.60986	0	0
193	68.8652	0	2	26.6749	0	1	0	21	8	9.69473	0	9.69473	0	9.69473	0	0
3334	56.1862	0	3	26.0276	1	1	0	22	8	8.97468	0	8.97468	0	8.97468	0	0
618	68.1232	0	2	26.0262	0	1	0	14	5	9.50856	0	9.50856	0	9.50856	0	0
556	59.603	1	1	40.5827	0	1	0	11	5	9.48665	0	9.48665	0	9.48665	0	0
3790	53.807	0	1	29.8322	0	1	0	16	6	8.27105	0	8.27105	0	8.27105	0	0
3951	61.514	1	1	30.44	0	1	0	18	8	8.51472	0	8.51472	0	8.51472	0	0
3976	62.7817	1	1	32.4142	1	0	0	11	5	8.55578	0	8.55578	0	8.55578	0	0
1567	58.0671	0	2	30.6148	0	0	0	16	6	9.68378	0	9.68378	0	9.68378	0	0
1773	71.0308	0	2	28.4444	1	1	0	25	9	7.49897	0	7.49897	0	7.49897	0	0
2883	63.6413	1	1	27.5873	1	1	0	13	6	9.34702	0	9.34702	0	9.34702	0	0
1058	56.3641	1	3	38.6675	0	0	0	17	8	9.50856	0	9.50856	0	9.50856	0	0
4107	64.3778	0	3	25.7959	0	0	0	21	8	8.19713	0	8.19713	0	8.19713	0	0
3850	68.2683	1	1	27.8488	0	1	0	12	5	8.564	0	8.564	0	8.564	0	0
1777	68.5065	0	1	36.2449	1	1	0	25	9	9.4976	1	0.0876112	0	9.4976	0	0
1341	70.5955	1	3	34.1059	1	1	0	14	6	9.37166	1	8.6078	0	9.37166	0	0
1535	57.807	1	1	27.8488	0	1	0	14	6	9.72758	0	9.72758	0	9.72758	0	0
2354	69.4511	0	2	30.0568	1	1	0	15	6	9.75496	0	9.75496	1	9.45654	0	0
1351	64.7912	0	2	26.2164	0	0	0	19	7	9.41821	0	9.41821	0	9.41821	0	0
2	57.232	1	3	40.1753	1	0	0	15	7	9.6564	0	9.6564	0	9.6564	0	0
2732	60.4873	1	1	34.6969	0	0	0	10	5	9.78508	0	9.78508	1	7.86311	0	0
1490	69.6482	1	1	29.4321	1	0	0	14	6	9.54962	0	9.54962	0	9.54962	0	0
2857	58.2423	0	2	36.0688	1	1	1	19	7	9.87543	1	6.64203	0	9.87543	0	0
1706	72.3148	1	1	40.027	1	0	1	18	8	9.39083	0	9.39083	0	9.39083	0	0
3161	68.0356	1	1	35.1705	0	1	1	15	7	9.44011	0	9.44011	0	9.44011	0	0
51	66.0068	0	2	28.578	0	1	0	17	6	9.6564	0	9.6564	0	9.6564	0	0
2286	63.4552	0	2	25	1	1	0	21	8	9.66735	0	9.66735	0	9.66735	0	0
1933	59.5948	0	2	23.7654	0	0	0	21	8	9.39357	0	9.39357	0	9.39357	0	0
2570	63.3511	1	1	33.7822	0	1	0	10	5	9.91102	0	9.91102	0	9.91102	0	0
2818	62.6721	0	3	30.8642	1	0	0	18	7	9.97947	0	9.97947	0	9.97947	0	0
1555	59.833	1	1	25.1486	1	1	1	12	5	9.38809	0	9.38809	0	9.38809	0	0
2122	56.501	0	2	32.3884	0	0	0	13	5	9.60712	0	9.60712	0	9.60712	0	0
2326	58.4449	1	1	29.1363	0	1	0	12	5	9.52772	0	9.52772	0	9.52772	0	0
3365	66.987	0	2	24.2424	0	0	0	17	6	9.24025	0	9.24025	0	9.24025	0	0
411	73.5825	1	2	31.2026	1	1	0	21	9	7.25804	0	7.25804	0	7.25804	0	0
2099	67.1458	1	3	25.3906	1	1	1	17	8	9.65366	0	9.65366	0	9.65366	0	0
3526	64.9446	0	2	27.6817	0	1	0	13	5	9.18823	0	9.18823	0	9.18823	0	0
3689	57.3607	1	1	29.1545	0	1	1	15	7	8.45448	0	8.45448	0	8.45448	0	0
4221	62.9706	1	1	30.4832	1	0	0	10	5	8.34497	0	8.34497	0	8.34497	0	0
174	56.0301	0	3	28.6501	0	1	0	15	5	9.6783	0	9.6783	0	9.6783	0	0
1820	56.627	0	2	27.1527	1	1	0	19	7	7.49897	0	7.49897	0	7.49897	0	0
4204	55.6003	1	1	33.1975	1	0	0	11	5	8.41068	0	8.41068	0	8.41068	0	0
2029	70.8994	0	3	33.5315	0	0	0	17	6	5.05407	0	5.05407	0	5.05407	0	0
975	55.9808	1	3	29.865	1	1	0	15	7	9.7577	0	9.7577	0	9.7577	0	0
1439	65.755	1	1	30.7004	1	0	1	15	7	9.56057	0	9.56057	0	9.56057	0	0
999	72.1177	1	1	32.3939	1	1	1	12	5	8.41615	0	8.41615	0	8.41615	0	0
3071	50.7899	0	2	30.9917	0	1	1	17	6	2.16564	0	2.16564	0	2.16564	0	0
2639	61.0815	0	1	27.968	0	1	0	22	8	9.10335	0	9.10335	0	9.10335	0	0
1647	62.9322	1	1	31.2386	1	1	0	13	6	9.61533	0	9.61533	0	9.61533	0	0
3156	58.0452	0	1	37.6543	1	0	0	14	5	9.80151	0	9.80151	0	9.80151	0	0
387	64.8843	1	1	27.5482	0	1	0	11	5	9.43737	0	9.43737	0	9.43737	0	0
2967	60.2464	1	1	32.0161	0	1	0	12	6	9.12526	0	9.12526	0	9.12526	0	0
758	61.681	0	2	25.7117	0	0	0	18	6	9.73306	0	9.73306	0	9.73306	0	0
784	68.5421	0	2	30.0947	0	1	0	17	6	9.77139	0	9.77139	0	9.77139	0	0
617	65.5524	0	3	24.539	0	0	0	18	7	9.50308	0	9.50308	0	9.50308	0	0
662	66.4613	0	2	27.0169	1	0	0	21	7	9.80151	0	9.80151	0	9.80151	0	0
3817	72.2081	0	2	28.8044	1	0	0	18	7	8.34771	0	8.34771	0	8.34771	0	0
398	66.0342	0	2	23.2254	0	0	0	15	5	9.64819	0	9.64819	0	9.64819	0	0
916	62.1711	0	3	29.0606	0	0	0	22	8	9.87817	0	9.87817	0	9.87817	0	0
910	62.2341	0	2	29.7527	1	1	0	23	8	9.54962	0	9.54962	0	9.54962	0	0
464	55.2005	1	1	25.2241	1	0	0	11	5	9.71116	0	9.71116	0	9.71116	0	0
99	57.5058	1	1	32.8814	1	0	0	14	6	9.65366	0	9.65366	0	9.65366	0	0
1796	63.8631	0	2	25.0762	1	1	1	13	5	9.56879	0	9.56879	0	9.56879	0	0
785	69.347	0	1	25.7812	0	0	0	19	7	9.60164	0	9.60164	0	9.60164	0	0
2197	64.7858	0	2	24.3911	0	0	0	17	6	9.33333	0	9.33333	0	9.33333	0	0
2800	57.974	0	1	30.8642	1	1	0	17	6	9.09788	0	9.09788	0	9.09788	0	0
2521	65.4045	0	2	33.1504	1	0	1	26	9	9.53867	0	9.53867	0	9.53867	0	0
1459	68.6626	1	1	26.3702	0	1	1	16	7	9.41273	0	9.41273	0	9.41273	0	0
1891	62.0643	1	1	26.8352	1	1	0	12	5	9.65092	0	9.65092	0	9.65092	0	0
3078	72.5175	0	1	25.8166	0	0	0	20	7	9.21561	0	9.21561	0	9.21561	0	0
376	70.1903	1	1	34.4496	1	1	0	16	7	9.60712	0	9.60712	0	9.60712	0	0
3428	61.6509	0	2	29.0437	0	1	0	17	6	9.37714	0	9.37714	0	9.37714	0	0
2229	55.9288	1	1	31.139	0	1	0	13	6	9.36619	0	9.36619	0	9.36619	0	0
319	63.4962	0	3	22.1297	0	0	0	18	7	9.50582	0	9.50582	0	9.50582	0	0
858	68.7392	0	2	24.977	0	0	0	26	9	9.8371	0	9.8371	0	9.8371	0	0
1449	52.3422	0	3	31.6032	0	0	0	15	5	9.52498	0	9.52498	0	9.52498	0	0
2664	59.5729	0	2	26.7299	1	1	0	15	6	9.44832	0	9.44832	0	9.44832	0	0
3026	53.0075	1	2	35.2617	0	0	0	11	5	9.19918	0	9.19918	0	9.19918	0	0
1434	63.5592	0	2	28.1969	0	1	0	19	7	9.50582	0	9.50582	0	9.50582	0	0
2206	68.1615	0	2	25.5593	0	1	0	15	6	9.67556	0	9.67556	0	9.67556	0	0
884	58.1383	1	1	30.8329	0	1	0	12	5	9.52498	0	9.52498	0	9.52498	0	0
2558	59.8111	1	3	24.864	0	1	0	16	7	9.2512	0	9.2512	0	9.2512	0	0
4095	73.6318	0	2	24.2215	0	1	1	26	9	4.82409	0	4.82409	0	4.82409	0	0
1887	62.1574	1	1	31.2175	1	0	0	12	5	9.48939	0	9.48939	0	9.48939	0	0
308	70.7953	1	1	30.588	0	0	0	11	5	7.16222	0	7.16222	0	7.16222	0	0
1955	63.2279	0	3	19.7055	0	0	0	13	5	4.34771	0	4.34771	0	4.34771	0	0
1984	73.2895	1	1	21.6413	1	1	0	13	6	9.49213	0	9.49213	0	9.49213	0	0
2525	65.6756	0	2	30.4498	1	1	1	20	7	8.35592	1	2.18207	0	8.35592	0	0
58	57.4456	1	1	36.0665	0	0	1	11	5	9.65914	0	9.65914	0	9.65914	0	0
3577	61.0568	0	1	33.6901	1	1	0	24	9	8.8898	0	8.8898	0	8.8898	0	0
3354	57.4292	0	2	38.9739	1	0	1	14	5	8.92539	0	8.92539	0	8.92539	0	0
3009	67.1923	1	1	32.4622	1	1	1	15	7	9.13895	0	9.13895	0	9.13895	0	0
2243	54.4723	0	2	25.4694	1	0	0	17	6	9.8152	0	9.8152	0	9.8152	0	0
2828	63.0746	0	1	32.0513	0	0	0	16	6	9.92471	0	9.92471	1	5.24025	0	0
3724	56.5147	0	3	33.8741	1	1	0	24	9	8.50376	1	1.73306	0	8.50376	0	0
1289	68.6105	0	1	26.1427	1	0	0	15	6	9.61259	0	9.61259	0	9.61259	0	0
2379	63.3785	0	3	18.0697	1	0	0	26	9	9.71663	0	9.71663	0	9.71663	0	0
4210	52.6543	0	3	26.0262	0	1	0	22	8	8.32307	0	8.32307	0	8.32307	0	0
1516	63.7098	0	2	28.1625	0	1	1	17	6	9.56057	0	9.56057	0	9.56057	0	0
2298	61.8152	1	1	28.3531	0	1	0	12	5	9.72485	0	9.72485	0	9.72485	0	0
2467	66.4476	0	1	23.7332	0	1	0	22	8	9.20192	0	9.20192	0	9.20192	0	0
112	62.5051	1	1	35.5999	1	1	0	13	6	9.6564	0	9.6564	0	9.6564	0	0
2103	70.7379	1	1	28.125	1	0	1	18	8	9.38262	0	9.38262	0	9.38262	0	0
505	66.6694	0	1	25.7657	1	1	0	19	7	9.64271	1	8.16975	0	9.64271	0	0
2283	69.1006	0	1	27.2173	1	1	0	16	6	9.54415	0	9.54415	0	9.54415	0	0
2293	54.4066	1	2	29.0943	1	1	0	11	5	9.72485	0	9.72485	0	9.72485	0	0
2453	62.4969	0	2	36.2123	0	0	0	16	6	9.23203	0	9.23203	0	9.23203	0	0
4002	59.6468	1	1	29.1545	0	1	0	15	7	8.43806	0	8.43806	0	8.43806	0	0
2547	58.8583	0	2	31.5537	0	1	1	18	6	9.00479	0	9.00479	0	9.00479	0	0
3364	53.3799	0	1	32.3884	0	1	0	13	5	8.90897	0	8.90897	0	8.90897	0	0
2330	67.6715	0	2	27.0552	0	1	0	15	5	9.50034	0	9.50034	0	9.50034	0	0
1513	71.7153	1	1	26.1249	1	0	0	14	6	5.32786	0	5.32786	0	5.32786	0	0
14	54.653	1	1	33.7604	0	1	0	17	7	9.6783	1	6.28611	0	9.6783	0	0
3559	58.924	0	3	37.2907	0	0	0	22	8	8.88159	1	2.97604	0	8.88159	0	0
557	51.0171	0	3	28.578	0	0	0	18	6	9.46475	0	9.46475	0	9.46475	0	0
755	58.3655	0	2	33.5146	1	1	0	13	5	9.50308	0	9.50308	0	9.50308	0	0
1115	74.9459	0	2	29.7339	1	1	0	25	9	9.35524	1	1.54415	0	9.35524	0	0
4082	53.5195	0	3	25	0	0	0	16	6	8.47365	0	8.47365	0	8.47365	0	0
1578	69.8891	1	1	27.2392	1	1	0	13	6	9.46749	0	9.46749	0	9.46749	0	0
2879	55.6249	0	1	29.0437	0	1	0	14	5	9.859	0	9.859	0	9.859	0	0
353	73.3881	0	2	25.5367	1	0	0	19	7	9.73032	0	9.73032	0	9.73032	0	0
1478	72.5339	1	1	30.588	0	1	1	11	5	7.76728	0	7.76728	0	7.76728	0	0
3760	63.4196	1	1	28.1969	0	1	0	13	6	8.47912	0	8.47912	0	8.47912	0	0
536	73.7988	0	2	29.7576	0	1	0	16	6	9.53046	0	9.53046	0	9.53046	0	0
2409	62.1684	1	1	26.1066	0	1	0	10	5	9.57426	0	9.57426	0	9.57426	0	0
3898	74.5955	0	1	23.939	1	1	0	21	8	8.50924	0	8.50924	0	8.50924	0	0
2292	68.6023	1	1	34.5168	1	0	0	13	6	9.86995	1	0.960986	0	9.86995	0	0
1953	61.4976	1	1	32.8707	1	1	0	13	6	9.67009	0	9.67009	0	9.67009	0	0
1915	70.1793	0	2	27.0258	0	0	0	24	9	9.69199	0	9.69199	0	9.69199	0	0
849	62.3765	0	2	31.6001	0	0	0	13	5	7.13484	0	7.13484	0	7.13484	0	0
927	64.5941	0	1	30.4498	0	0	0	19	7	9.8152	1	5.62355	0	9.8152	0	0
576	63.0363	1	1	31.25	0	0	0	12	5	9.5332	0	9.5332	0	9.5332	0	0
2681	57.6893	1	1	33.3108	1	0	0	16	7	9.11157	0	9.11157	0	9.11157	0	0
1315	56.0274	1	1	36.5126	1	0	1	15	7	9.54415	0	9.54415	0	9.54415	0	0
4219	65.117	0	2	32.3232	1	0	0	17	6	6.31896	0	6.31896	0	6.31896	0	0
1080	67.8303	1	2	32.0513	1	0	1	19	9	9.40726	0	9.40726	0	9.40726	0	0
2733	74.371	0	2	28.441	1	1	1	23	9	2.64476	0	2.64476	0	2.64476	0	0
2342	59.3758	0	2	29.34	0	0	0	16	6	9.36893	0	9.36893	0	9.36893	0	0
798	53.8891	0	3	27.4587	0	0	0	14	5	9.53593	0	9.53593	0	9.53593	0	0
929	52.3833	1	1	21.2279	0	0	0	11	5	9.68925	0	9.68925	0	9.68925	0	0
2774	71.6441	0	2	31.1419	0	0	0	16	6	5.92197	0	5.92197	0	5.92197	0	0
1330	65.2375	0	2	28.4799	1	0	0	25	9	9.80698	0	9.80698	0	9.80698	0	0
2954	67.7919	0	3	25.8645	0	0	0	17	6	9.27584	0	9.27584	0	9.27584	0	0
388	58.2313	0	3	28.7317	1	1	0	21	8	9.62355	0	9.62355	0	9.62355	0	0
452	64.1451	0	2	32.1463	1	0	0	21	8	9.67283	0	9.67283	0	9.67283	0	0
3107	68.3012	0	2	29.0698	0	0	0	16	6	0.506502	0	0.506502	0	0.506502	0	0
1276	58.7515	1	3	25.9645	0	1	0	11	5	9.61259	0	9.61259	0	9.61259	0	0
2680	56.7611	0	3	38.9864	1	0	0	20	7	9.11157	0	9.11157	0	9.11157	0	0
2089	70.8857	1	1	24.3865	0	0	1	18	8	9.60164	0	9.60164	0	9.60164	0	0
4224	62.1273	1	3	24.3046	1	1	0	15	7	8.33676	0	8.33676	0	8.33676	0	0
2167	69.9302	1	1	29.278	1	1	0	16	7	9.82615	0	9.82615	0	9.82615	0	0
2211	70.8145	0	1	28.0102	1	1	0	21	8	7.26626	0	7.26626	0	7.26626	0	0
715	61.0842	0	2	33.0237	1	1	1	25	9	9.64545	0	9.64545	0	9.64545	0	0
3368	64.4216	1	1	26.6728	1	1	0	13	6	9.07324	0	9.07324	0	9.07324	0	0
1945	73.2567	1	1	28.7201	1	0	1	14	6	9.31417	1	4.75017	0	9.31417	0	0
1654	57.6564	0	2	30.1194	1	0	0	14	5	9.5989	0	9.5989	0	9.5989	0	0
1954	55.1923	0	3	25.7276	0	0	0	20	7	9.64545	0	9.64545	0	9.64545	0	0
1701	52.7995	0	2	21.4533	0	0	0	13	5	9.30048	0	9.30048	0	9.30048	0	0
2839	50.0479	1	3	32.039	0	1	0	16	7	9.99042	0	9.99042	0	9.99042	0	0
289	59.8686	1	1	30.7958	1	1	1	19	8	9.58522	0	9.58522	0	9.58522	0	0
1586	54.7598	1	1	45.7058	1	1	1	14	6	9.2731	0	9.2731	0	9.2731	0	0
4172	73.2047	0	2	24.6755	0	1	0	23	8	8.22724	0	8.22724	0	8.22724	0	0
1780	65.065	1	1	33.7577	1	0	0	14	6	9.24025	0	9.24025	0	9.24025	0	0
586	55.4059	0	3	30.116	1	1	0	25	9	9.50856	0	9.50856	0	9.50856	0	0
3813	55.614	0	2	31.9922	0	0	0	16	6	8.31759	0	8.31759	0	8.31759	0	0
34	62.4668	1	1	29.0131	1	1	1	18	8	9.69473	0	9.69473	0	9.69473	0	0
952	61.4949	0	2	31.1207	0	0	0	13	5	9.52498	0	9.52498	0	9.52498	0	0
1757	71.2498	0	1	26.986	1	0	0	22	8	9.54415	0	9.54415	0	9.54415	0	0
2153	59.206	0	1	32.526	1	1	0	15	5	9.43463	0	9.43463	0	9.43463	0	0
1076	56.2546	1	1	22.4323	0	0	0	11	5	9.71116	0	9.71116	0	9.71116	0	0
4217	67.5017	0	1	27.0258	1	0	0	13	5	3.8987	0	3.8987	0	3.8987	0	0
2363	66.0643	1	1	28.3039	1	1	0	14	6	9.74949	0	9.74949	0	9.74949	0	0
1687	58.36	0	3	24.4473	1	0	0	15	5	9.63723	0	9.63723	0	9.63723	0	0
2869	65.9521	0	2	30.4367	1	1	0	20	7	9.74401	0	9.74401	0	9.74401	0	0
4042	52.9309	0	3	25.4581	0	0	0	20	7	8.42437	0	8.42437	0	8.42437	0	0
844	67.7947	0	3	30.7958	0	0	0	20	7	7.42779	0	7.42779	0	7.42779	0	0
995	69.8946	0	2	29.7578	0	0	0	17	6	9.7796	0	9.7796	0	9.7796	0	0
521	61.6564	1	2	25.1532	0	0	1	12	5	9.82615	0	9.82615	0	9.82615	0	0
669	57.4018	0	3	28.075	0	0	0	15	5	4.26557	0	4.26557	0	4.26557	0	0
2742	69.3415	1	1	28.1479	1	1	0	19	8	9.93018	1	3.99452	1	2.93771	0	0
1328	62.2834	0	1	29.3199	0	1	0	23	8	9.97673	0	9.97673	0	9.97673	0	0
674	73.7276	1	1	28.3053	0	1	1	12	6	5.25394	0	5.25394	0	5.25394	0	0
3762	66.9021	0	2	33.305	1	1	0	15	5	8.49555	0	8.49555	0	8.49555	0	0
2840	64.6078	1	1	33.3319	0	1	1	18	8	9.18823	0	9.18823	0	9.18823	0	0
3897	67.0883	1	1	32.7932	0	0	0	12	5	8.50103	0	8.50103	0	8.50103	0	0
1320	72.9856	1	1	34.5758	1	1	0	14	6	9.95756	0	9.95756	0	9.95756	0	0
848	62.3765	0	1	29.6427	1	1	0	24	9	9.51403	0	9.51403	0	9.51403	0	0
1071	61.1526	0	1	31.1791	0	1	0	15	5	9.69199	0	9.69199	0	9.69199	0	0
2838	63.3812	1	1	30.3193	0	0	0	17	8	9.68104	0	9.68104	0	9.68104	0	0
840	67.4524	0	2	26.1719	0	1	0	20	7	9.84257	0	9.84257	0	9.84257	0	0
4164	64.2327	0	2	24.8591	0	0	0	14	5	8.45175	0	8.45175	0	8.45175	0	0
980	74.2587	1	1	34.6021	1	0	1	16	7	9.6345	0	9.6345	0	9.6345	0	0
1946	66.9541	0	1	30.0215	1	1	0	15	6	9.90828	0	9.90828	0	9.90828	0	0
538	63.8631	0	2	24.1672	0	1	0	14	5	9.75496	0	9.75496	0	9.75496	0	0
3335	67.2854	0	2	34.0785	0	1	0	15	5	9.03491	0	9.03491	0	9.03491	0	0
3630	63.2361	1	1	27.9421	0	1	0	13	6	9.76044	0	9.76044	0	9.76044	0	0
419	53.9083	1	1	27.268	0	0	0	11	5	9.79055	0	9.79055	0	9.79055	0	0
3582	65.9904	0	2	25	1	1	0	12	5	8.98836	0	8.98836	0	8.98836	0	0
2901	55.2279	0	3	28.3848	1	1	0	14	5	9.36071	0	9.36071	0	9.36071	0	0
2617	65.7659	0	2	25.7117	0	0	0	17	6	9.295	0	9.295	0	9.295	0	0
923	53.6701	0	2	24.6548	0	0	0	13	5	8.24914	0	8.24914	0	8.24914	0	0
78	55.2498	0	1	26.1738	0	0	0	14	5	9.68652	0	9.68652	0	9.68652	0	0
320	65.0157	1	1	28.5665	1	0	1	20	9	9.50582	0	9.50582	0	9.50582	0	0
2288	58.9596	0	2	27.6601	0	1	0	16	6	9.40726	0	9.40726	1	8.59138	0	0
2177	60.1533	1	1	47.7456	0	0	0	12	6	9.44559	0	9.44559	0	9.44559	0	0
3336	63.8439	0	2	24.677	0	1	0	17	6	9.17728	0	9.17728	0	9.17728	0	0
1854	62.3874	0	1	23.6203	0	1	0	14	5	9.76865	0	9.76865	0	9.76865	0	0
3138	52.7228	1	3	25.3444	0	1	0	16	7	9.00753	0	9.00753	0	9.00753	0	0
3735	52.8816	0	2	31.6374	1	1	0	15	5	8.5065	0	8.5065	0	8.5065	0	0
1686	69.1636	0	2	25.204	0	0	0	19	7	9.46475	0	9.46475	0	9.46475	0	0
1420	72.4107	0	2	30.4498	1	1	0	17	6	9.4538	0	9.4538	0	9.4538	0	0
1357	61.9904	0	1	25.7117	1	0	0	22	8	9.3306	0	9.3306	1	8.83504	0	0
2017	74.8419	0	2	26.8544	0	1	0	18	6	9.81246	0	9.81246	0	9.81246	0	0
741	59.4962	0	1	29.7211	0	1	1	16	6	9.58795	0	9.58795	0	9.58795	0	0
988	61.8261	0	1	24.539	1	0	1	20	7	9.59343	0	9.59343	0	9.59343	0	0
2984	63.0691	0	1	23.9512	0	1	0	12	5	9.36619	0	9.36619	0	9.36619	0	0
1942	54.0123	0	2	29.0533	1	1	1	21	8	9.22108	0	9.22108	0	9.22108	0	0
1603	74.8501	1	1	30.2978	1	1	0	16	7	9.7358	0	9.7358	0	9.7358	0	0
871	72.1424	0	1	24.2424	0	0	0	22	8	9.59069	0	9.59069	0	9.59069	0	0
52	69.8453	0	3	30.116	0	0	0	20	7	9.65092	0	9.65092	0	9.65092	0	0
3747	68.1287	1	1	29.7778	1	0	0	14	6	8.50103	0	8.50103	0	8.50103	0	0
264	62.6968	1	3	25.2826	0	0	0	11	5	9.63723	0	9.63723	0	9.63723	0	0
442	70.8391	1	1	26.6389	1	1	1	18	8	9.57153	0	9.57153	0	9.57153	0	0
611	52.386	0	3	26.8406	0	1	0	15	5	9.73853	0	9.73853	0	9.73853	0	0
1538	59.7372	0	1	29.7578	0	0	0	17	6	9.77687	0	9.77687	0	9.77687	0	0
283	63.9699	0	2	27.7008	1	1	0	19	7	9.61807	0	9.61807	0	9.61807	0	0
1899	62.4449	0	2	31.9122	1	1	0	19	7	9.68652	0	9.68652	0	9.68652	0	0
3989	60.3012	0	2	23.7228	0	0	0	21	7	8.45175	0	8.45175	0	8.45175	0	0
2964	61.8919	1	1	29.8233	1	0	0	15	6	9.22382	0	9.22382	0	9.22382	0	0
1921	70.9815	1	1	28.8523	1	1	0	15	7	9.31691	0	9.31691	0	9.31691	0	0
2501	53.7084	0	2	33.218	1	1	0	12	5	9.82067	0	9.82067	0	9.82067	0	0
2443	56.3066	0	2	26.0262	0	0	0	17	6	9.60438	0	9.60438	0	9.60438	0	0
1827	58.538	1	1	28.6726	1	1	0	12	5	9.08419	0	9.08419	0	9.08419	0	0
2969	64.0383	0	2	29.0606	1	0	0	13	5	4.10951	0	4.10951	0	4.10951	0	0
4153	56.23	0	3	26.2649	0	0	0	23	9	8.19986	0	8.19986	0	8.19986	0	0
1547	56.5448	0	3	38.6224	1	0	1	16	6	9.84257	0	9.84257	0	9.84257	0	0
3160	70.8857	0	2	26.4721	1	0	0	18	7	9.52225	0	9.52225	0	9.52225	0	0
3297	73.0431	0	1	27.6817	0	1	0	19	7	9.77687	0	9.77687	0	9.77687	0	0
1544	74.1574	1	1	26.6389	1	1	1	18	8	9.37988	0	9.37988	0	9.37988	0	0
3499	58.0835	1	1	29.3847	1	0	1	19	9	8.85695	0	8.85695	0	8.85695	0	0
3500	62.193	1	1	26.635	1	1	0	12	5	9.20192	0	9.20192	0	9.20192	0	0
684	63.937	0	1	26.9274	1	0	0	18	7	9.93018	0	9.93018	0	9.93018	0	0
1063	67.8768	0	3	34.8944	0	1	0	23	8	9.38809	0	9.38809	0	9.38809	0	0
4123	55.5893	1	1	24.9989	1	0	0	11	5	8.54757	0	8.54757	0	8.54757	0	0
1285	69.8645	1	1	32	1	1	0	11	5	9.80424	0	9.80424	0	9.80424	0	0
4049	58.1711	1	1	25.8876	0	0	0	13	6	8.30116	0	8.30116	0	8.30116	0	0
2086	69.3169	0	3	31.1951	0	0	0	16	6	9.61807	0	9.61807	0	9.61807	0	0
1826	62.0424	1	1	31.2295	0	0	0	17	8	9.67009	0	9.67009	0	9.67009	0	0
2544	55.8111	0	2	29.2101	0	0	0	18	7	9.01848	0	9.01848	0	9.01848	0	0
3607	61.3196	1	1	30.5428	1	1	0	12	5	9.05133	0	9.05133	0	9.05133	0	0
2623	54.1602	0	2	29.2969	0	0	0	13	5	9.50856	0	9.50856	0	9.50856	0	0
551	64.0027	1	3	23.6244	0	1	0	11	5	9.58248	1	8.62971	0	9.58248	0	0
2469	61.8344	0	2	31.2314	0	1	0	18	7	9.32786	0	9.32786	0	9.32786	0	0
3304	57.4483	0	2	31.0735	1	0	0	16	6	9.77413	0	9.77413	0	9.77413	0	0
4112	64.2382	0	2	26.7698	0	0	0	20	7	8.16701	0	8.16701	1	6.11362	0	0
3748	55.5127	1	3	24.2439	0	0	0	13	6	8.64066	0	8.64066	0	8.64066	0	0
1908	54.6585	1	1	29.4174	1	0	0	10	5	9.4976	0	9.4976	0	9.4976	0	0
2760	60.1478	0	1	32.0161	0	0	0	13	5	9.42094	0	9.42094	0	9.42094	0	0
744	62.9459	0	2	33.3866	0	0	0	24	9	9.58248	0	9.58248	0	9.58248	0	0
2140	73.5852	0	2	23.3844	1	0	0	13	5	9.48118	0	9.48118	0	9.48118	0	0
2074	56.2053	0	2	28.125	0	1	0	19	7	9.74675	1	7.4935	0	9.74675	0	0
4179	63.8604	0	3	23.3556	0	1	0	20	7	8.34223	0	8.34223	0	8.34223	0	0
3174	67.1075	0	2	29.0548	0	0	0	13	5	9.22108	0	9.22108	0	9.22108	0	0
3397	66.5955	1	1	32.431	0	1	1	20	9	9.23203	0	9.23203	0	9.23203	0	0
608	69.2895	1	1	27.6787	1	1	0	11	5	9.85079	0	9.85079	0	9.85079	0	0
2499	62.193	0	1	23.2438	0	0	0	15	5	10.0205	0	10.0205	0	10.0205	0	0
3601	54.1711	1	3	37.8926	1	0	0	14	6	9.22929	0	9.22929	0	9.22929	0	0
2914	71.4771	0	1	26.0262	0	0	0	14	5	8.80493	0	8.80493	1	8.80493	0	0
2228	71.2799	0	2	27.2817	1	0	1	19	7	9.61533	0	9.61533	0	9.61533	0	0
1552	53.4127	1	3	25.721	0	0	0	11	5	2.46407	0	2.46407	0	2.46407	0	0
3406	62.1711	1	1	36.2123	1	0	1	11	5	9.13073	0	9.13073	0	9.13073	0	0
449	58.4203	0	3	33.1961	0	1	0	15	6	9.52225	0	9.52225	0	9.52225	0	0
675	57.0157	1	3	26.0226	0	0	0	20	9	9.88912	0	9.88912	0	9.88912	0	0
3805	58.0315	0	3	25.4581	0	1	0	23	8	2.91034	0	2.91034	0	2.91034	0	0
4211	53.0212	1	3	28.9811	0	0	0	15	7	8.32033	0	8.32033	0	8.32033	0	0
1818	55.1759	0	2	26.398	1	1	1	14	5	9.34155	1	1.53867	0	9.34155	0	0
793	56.7556	1	1	38.6667	1	0	0	10	5	9.53867	0	9.53867	0	9.53867	0	0
1084	54.2752	1	3	28.251	0	1	0	14	6	9.36893	0	9.36893	0	9.36893	0	0
4151	55.7262	0	2	32.9879	1	1	0	14	5	8.20534	0	8.20534	0	8.20534	0	0
2983	53.1472	0	3	29.0698	0	1	1	23	8	9.36619	0	9.36619	0	9.36619	0	0
1532	64.1561	0	2	29.0688	1	1	1	14	5	9.63723	0	9.63723	0	9.63723	0	0
3750	67.8932	0	2	23.5078	0	1	0	22	8	8.41342	0	8.41342	0	8.41342	0	0
286	57.3388	0	2	31.4627	0	1	0	15	6	9.62355	0	9.62355	0	9.62355	0	0
1272	60.8214	0	3	28.0277	1	0	0	25	9	9.63997	0	9.63997	0	9.63997	0	0
263	70.0835	1	1	28.5075	1	1	1	14	6	9.62355	0	9.62355	0	9.62355	0	0
1730	67.2663	0	2	27.9431	1	1	0	21	8	9.84257	0	9.84257	0	9.84257	0	0
2417	60.4353	1	1	25.5296	1	1	0	19	9	9.36893	0	9.36893	0	9.36893	0	0
2110	70.0917	0	1	31.378	1	0	0	20	7	9.71937	0	9.71937	0	9.71937	0	0
307	51.2361	1	1	41.3793	0	0	0	10	5	9.61533	0	9.61533	0	9.61533	0	0
5508	66.1218	0	2	28.634	1	1	0	16	6	9.62355	0	9.62355	0	9.62355	0	0
4232	68.0027	0	1	26.1493	1	1	0	12	5	8.21081	0	8.21081	0	8.21081	0	0
3356	66.1136	0	2	28.4082	1	0	0	15	5	9.16359	0	9.16359	0	9.16359	0	0
2172	69.3196	0	2	29.7442	1	0	0	20	7	4.19986	0	4.19986	0	4.19986	0	0
104	69.6454	1	1	24.9401	0	1	0	11	5	9.67283	0	9.67283	0	9.67283	0	0
1388	62.6639	1	1	20.3244	0	0	0	10	5	9.35524	0	9.35524	0	9.35524	0	0
3178	60.5476	0	2	31.935	1	1	1	22	8	8.99932	0	8.99932	0	8.99932	0	0
4148	51.5373	0	3	31.5115	1	1	0	22	8	8.32033	0	8.32033	0	8.32033	0	0
1585	69.3936	1	2	31.9311	1	1	0	13	6	8.85968	0	8.85968	1	8.79945	0	0
3756	62.9405	0	1	27.6095	0	1	0	23	8	6.53525	0	6.53525	0	6.53525	0	0
1821	62.3819	0	2	33.6901	1	1	1	16	6	9.38262	0	9.38262	0	9.38262	0	0
1333	61.1061	0	3	28.1969	0	0	0	18	6	9.97947	0	9.97947	0	9.97947	0	0
875	61.4675	1	1	25.3902	0	1	1	17	8	9.51403	0	9.51403	0	9.51403	0	0
1967	63.3593	0	2	29.7578	1	1	0	19	7	9.56879	0	9.56879	0	9.56879	0	0
800	56.2765	0	3	29.0318	0	0	0	22	8	9.51951	0	9.51951	0	9.51951	0	0
1849	74.2533	1	1	23.4566	0	1	1	11	5	9.31691	0	9.31691	0	9.31691	0	0
795	53.7467	0	2	38.866	1	1	1	14	5	9.55784	0	9.55784	0	9.55784	0	0
709	59.8576	1	1	26.6389	1	0	0	15	7	9.56331	0	9.56331	0	9.56331	0	0
488	61.6646	1	2	36.264	1	1	1	14	6	9.63176	0	9.63176	0	9.63176	0	0
1395	71.1567	1	3	30.3819	1	1	1	18	8	9.42642	1	8.37509	0	9.42642	0	0
645	59.666	1	3	25.2241	0	0	0	17	8	9.80972	0	9.80972	0	9.80972	0	0
3831	54.8063	1	3	25.3515	1	1	0	20	9	8.32033	0	8.32033	0	8.32033	0	0
881	66.2533	1	1	29.865	0	0	0	17	7	9.53867	0	9.53867	0	9.53867	0	0
1280	56.0575	0	2	25.4694	0	0	0	14	5	9.66735	0	9.66735	0	9.66735	0	0
788	71.0719	0	2	28.9461	0	0	1	25	9	9.91923	0	9.91923	0	9.91923	0	0
17	57.0951	1	1	36.5713	0	0	0	12	5	9.73032	0	9.73032	0	9.73032	0	0
2032	55.7016	0	2	29.3848	0	0	0	13	5	9.88364	0	9.88364	0	9.88364	0	0
894	56.8241	1	2	23.0112	1	0	0	11	5	9.58248	0	9.58248	0	9.58248	0	0
1678	73.191	0	3	25.6369	1	0	0	18	6	9.41547	0	9.41547	0	9.41547	0	0
3714	58.0671	0	3	25.2092	0	0	0	17	6	8.54209	0	8.54209	0	8.54209	0	0
3964	58.9925	1	2	22.5069	0	1	1	18	8	8.52567	0	8.52567	0	8.52567	0	0
1001	74.0726	1	1	31.5776	0	0	1	16	7	7.76454	0	7.76454	0	7.76454	0	0
2412	62.7105	0	3	26.1286	0	0	0	14	5	9.35797	0	9.35797	0	9.35797	0	0
1489	58.5133	1	1	35.8836	0	1	0	12	5	9.46749	0	9.46749	0	9.46749	0	0
2002	65.6838	1	1	34.1932	0	0	0	12	5	9.48392	0	9.48392	0	9.48392	0	0
3890	52.115	0	2	27.7634	0	1	0	14	5	8.56674	0	8.56674	0	8.56674	0	0
1754	52.0219	0	3	20.6575	0	0	0	13	5	9.35524	0	9.35524	0	9.35524	0	0
457	73.4209	0	1	24.1672	1	0	1	22	8	9.90828	0	9.90828	0	9.90828	0	0
1776	64.9227	1	1	29.2969	1	0	0	13	6	9.62355	0	9.62355	0	9.62355	0	0
3626	69.9603	0	3	25.1559	0	0	0	21	8	9.18275	0	9.18275	0	9.18275	0	0
4083	52.0739	1	3	28.5075	0	0	0	13	6	8.58316	0	8.58316	0	8.58316	0	0
821	60.4107	1	1	27.4714	1	0	0	12	5	9.69473	0	9.69473	0	9.69473	0	0
363	56.0027	1	1	31.139	0	0	0	13	6	9.52498	0	9.52498	0	9.52498	0	0
1790	65.0595	0	3	23.4221	0	1	0	18	6	9.61533	0	9.61533	0	9.61533	0	0
1480	70.5352	1	1	49.7554	1	0	0	11	5	9.56879	0	9.56879	0	9.56879	0	0
554	65.3662	1	1	29.8233	1	1	1	14	6	9.49213	0	9.49213	0	9.49213	0	0
1677	62.4011	1	1	21.9261	0	1	0	12	5	7.15674	0	7.15674	0	7.15674	0	0
836	66.2177	0	1	23.0469	1	0	1	20	7	9.56331	0	9.56331	0	9.56331	0	0
2422	59.9562	0	2	29.0174	0	1	0	13	5	9.50582	0	9.50582	0	9.50582	0	0
3507	62.1793	1	1	30.8596	1	1	0	15	7	9.30048	0	9.30048	0	9.30048	0	0
3644	65.6701	1	1	28.441	0	1	0	15	7	8.32033	0	8.32033	0	8.32033	0	0
2050	51.3703	1	3	29.5159	0	0	0	13	6	9.60986	0	9.60986	0	9.60986	0	0
2123	69.7632	0	2	29.271	1	1	0	25	9	9.56605	0	9.56605	0	9.56605	0	0
3982	62.026	1	1	35.796	0	0	0	15	7	8.45175	0	8.45175	0	8.45175	0	0
992	70.1246	0	1	25.5296	0	1	0	20	7	9.76591	0	9.76591	0	9.76591	0	0
2383	69.6235	1	1	36	0	0	0	11	5	2.52704	0	2.52704	0	2.52704	0	0
485	63.5921	1	1	25.6745	0	1	0	14	6	9.65092	0	9.65092	0	9.65092	0	0
1461	60.0465	0	2	27.3356	0	1	0	14	5	9.75222	0	9.75222	0	9.75222	0	0
3657	53.8453	0	2	29.3962	0	1	0	15	5	8.32854	0	8.32854	0	8.32854	0	0
970	58.8939	0	3	24.0882	0	1	0	26	9	9.48939	0	9.48939	0	9.48939	0	0
909	55.948	1	3	25.3906	1	0	0	15	7	9.47023	0	9.47023	0	9.47023	0	0
544	59.0007	0	3	23.3011	0	0	0	20	7	9.52772	0	9.52772	0	9.52772	0	0
3908	57.911	0	1	32.0204	1	1	0	22	8	8.53662	0	8.53662	0	8.53662	0	0
383	65.0048	0	2	29.9967	1	0	0	26	9	9.70568	0	9.70568	0	9.70568	0	0
254	62.9185	0	2	35.4922	1	1	0	19	7	9.56331	0	9.56331	0	9.56331	0	0
1086	67.7536	0	1	30.0838	1	1	0	20	7	9.47023	0	9.47023	0	9.47023	0	0
1704	65.6838	0	2	27.9904	0	0	0	22	8	9.295	1	7.15674	0	9.295	0	0
2127	65.9466	0	2	30.863	1	0	0	14	5	9.58522	0	9.58522	0	9.58522	0	0
2460	61.0021	1	1	34.209	0	1	1	15	6	8.95277	0	8.95277	0	8.95277	0	0
1880	53.5086	0	3	26.5338	0	0	0	19	7	9.65914	0	9.65914	0	9.65914	0	0
3629	64.2245	0	2	26.7539	0	0	0	13	5	9.05133	0	9.05133	0	9.05133	0	0
4136	64.9035	0	2	20.9573	0	0	0	14	5	6.26146	0	6.26146	0	6.26146	0	0
1743	57.5086	1	1	32.039	1	0	0	14	6	9.84257	0	9.84257	0	9.84257	0	0
1781	70.7406	1	1	34.6476	1	1	0	13	6	9.24025	0	9.24025	0	9.24025	0	0
716	72.4791	1	2	33.7693	1	0	1	15	7	9.71937	1	6.51061	0	9.71937	0	0
501	64.3587	0	2	28.6048	0	1	0	19	7	9.59343	0	9.59343	0	9.59343	0	0
3591	54.9049	0	3	30.854	1	0	0	21	8	3.35934	0	3.35934	0	3.35934	0	0
1717	55.896	1	1	25.8065	1	1	0	11	5	1.95483	0	1.95483	0	1.95483	0	0
1018	55.2005	0	1	28.1969	0	0	0	14	5	9.4319	0	9.4319	0	9.4319	0	0
3426	70.3573	0	2	30.1194	1	0	0	23	8	9.25667	0	9.25667	0	9.25667	0	0
3910	52.616	0	3	31.6443	0	0	0	25	9	8.59959	0	8.59959	0	8.59959	0	0
4163	59.0226	0	3	24.977	0	1	0	22	8	8.32033	0	8.32033	1	6.0835	0	0
4045	68.2327	0	3	25.9095	1	0	0	22	8	0.213552	0	0.213552	0	0.213552	0	0
2193	61.5551	0	2	31.1951	0	0	0	24	9	9.33333	0	9.33333	0	9.33333	0	0
3343	56.1396	0	2	30.7174	1	0	0	15	5	9.12799	0	9.12799	0	9.12799	0	0
4128	64.104	0	1	32.1799	0	0	0	20	7	8.16427	0	8.16427	1	6.48323	0	0
841	60.0192	0	3	42.608	0	0	0	16	6	8.98015	0	8.98015	0	8.98015	0	0
4127	72.7584	1	2	23.4221	0	0	0	16	7	8.55305	0	8.55305	0	8.55305	0	0
2903	52.2656	0	3	36.5925	1	0	1	23	9	9.1718	0	9.1718	0	9.1718	0	0
1524	59.4387	1	2	29.903	1	1	0	12	5	9.8809	0	9.8809	0	9.8809	0	0
3788	69.9384	1	1	29.3333	1	0	0	13	6	8.42163	0	8.42163	0	8.42163	0	0
3736	65.9055	1	1	27.9707	1	1	0	14	6	8.49555	0	8.49555	0	8.49555	0	0
170	66.5818	1	1	27.9421	1	1	1	11	5	9.71937	0	9.71937	0	9.71937	0	0
2723	54.9979	0	3		0	0	1	21	8	9.80972	0	9.80972	0	9.80972	0	0
1467	54.0014	1	1	28.5075	0	0	0	14	6	9.74675	0	9.74675	0	9.74675	0	0
1802	58.4312	0	3	30.111	1	1	0	24	9	9.34429	0	9.34429	0	9.34429	0	0
3953	60.6735	1	1	33.4977	1	0	1	10	5	8.47091	0	8.47091	0	8.47091	0	0
1621	65.6838	0	2	26.2346	1	0	0	20	7	5.68378	0	5.68378	0	5.68378	0	0
2248	53.8563	1	2	29.271	0	0	0	10	5	9.82888	0	9.82888	0	9.82888	0	0
3301	56.9008	1	1	28.1479	0	0	0	11	5	9.54962	0	9.54962	1	9.32512	0	0
186	63.9151	1	1	26.4463	0	0	1	11	5	9.69199	0	9.69199	0	9.69199	0	0
3789	51.1814	0	3	30.478	0	1	0	17	6	8.43258	0	8.43258	0	8.43258	0	0
1646	73.7166	0	2	21.6311	1	0	0	19	7	9.6345	0	9.6345	0	9.6345	0	0
3855	68.6543	1	1	28.5375	1	1	0	18	8	8.56126	0	8.56126	0	8.56126	0	0
1878	54.9076	1	3	26.7801	0	1	0	10	5	9.60712	0	9.60712	0	9.60712	0	0
2403	64.9993	1	1	29.9643	1	0	0	14	6	9.8152	0	9.8152	0	9.8152	0	0
1219	72.1917	0	2	33.1213	1	1	0	21	8	9.78782	0	9.78782	0	9.78782	0	0
3425	60.1396	0	1	29.0006	0	1	0	23	8	9.26489	0	9.26489	0	9.26489	0	0
2942	70.2313	0	2	42.2526	1	0	0	18	7	4.77755	0	4.77755	0	4.77755	0	0
2649	68.3751	0	1	29.0174	1	0	0	22	8	9.45654	0	9.45654	0	9.45654	0	0
2536	62.7023	1	1	31.6346	0	0	0	11	5	9.70842	0	9.70842	0	9.70842	0	0
1688	57.7495	1	3	30.2978	0	0	0	12	6	9.47023	0	9.47023	0	9.47023	0	0
1655	68.0986	1	1	28.8754	1	0	0	11	5	7.2115	0	7.2115	0	7.2115	0	0
2399	67.6715	0	2	29.4108	1	0	0	23	8	9.38809	0	9.38809	0	9.38809	0	0
1708	56.9144	0	2	31.9193	0	0	0	15	6	7.70979	0	7.70979	0	7.70979	0	0
1973	56.9227	1	2	30.8642	1	0	0	16	7	9.44832	0	9.44832	0	9.44832	0	0
2982	56.0903	1	1	28.1337	1	1	0	11	5	9.14716	0	9.14716	0	9.14716	0	0
1759	54.2177	1	3	26.6749	1	1	0	16	7	9.61259	0	9.61259	0	9.61259	0	0
1684	71.0938	0	2	30.8642	1	1	0	13	5	9.46475	0	9.46475	0	9.46475	0	0
1392	58.8282	1	1	26.0584	1	1	1	14	6	9.44011	0	9.44011	0	9.44011	0	0
251	61.6318	0	3	24.093	1	1	0	17	6	9.70021	0	9.70021	0	9.70021	0	0
4188	62.9706	0	1	30.4867	0	1	0	16	6	8.51198	0	8.51198	0	8.51198	0	0
1010	55.3922	0	1	28.7197	0	0	0	21	8	9.64271	0	9.64271	0	9.64271	0	0
1828	74.4531	0	2	28.7201	0	1	0	19	7	7.94524	0	7.94524	0	7.94524	0	0
3907	60.3477	0	1	30.0433	1	1	0	13	5	8.55578	0	8.55578	0	8.55578	0	0
4072	60.6735	0	3	27.6361	1	0	0	23	8	8.32854	0	8.32854	0	8.32854	0	0
4024	59.2361	0	3	28.0102	0	1	0	25	9	8.4052	0	8.4052	0	8.4052	0	0
998	52.3806	0	3	32.112	0	0	0	16	6	9.77687	0	9.77687	0	9.77687	0	0
2037	58.8063	0	1	30.1021	1	0	0	13	5	9.68104	0	9.68104	0	9.68104	0	0
890	74.2341	1	1	26.7532	0	1	1	14	6	2.91034	0	2.91034	0	2.91034	0	0
2421	63.2635	0	2	30.0232	1	1	1	22	8	9.37988	0	9.37988	0	9.37988	0	0
3200	68.6954	1	1	28.8044	1	0	1	11	5	9.71116	0	9.71116	0	9.71116	0	0
1852	58.1383	0	2	28.578	1	0	0	25	9	9.75222	0	9.75222	0	9.75222	0	0
1783	63.6304	0	1	28.8415	1	0	0	17	6	9.60164	1	2.37098	0	9.60164	0	0
722	59.9945	1	1	26.5643	0	1	0	13	6	9.77139	0	9.77139	0	9.77139	0	0
2993	55.2772	0	3	27.1416	0	0	0	21	8	9.18001	0	9.18001	0	9.18001	0	0
1881	68.4189	0	2	33.5744	0	0	0	18	7	9.72211	0	9.72211	0	9.72211	0	0
3799	73.3443	0	2	34.6268	0	0	0	19	7	8.48186	0	8.48186	0	8.48186	0	0
2452	61.9986	1	1	36.738	1	0	0	17	8	3.70157	0	3.70157	0	3.70157	0	0
1185	57.8782	1	1	29.6665	1	1	0	13	6	9.73853	0	9.73853	0	9.73853	0	0
579	59.6468	0	3	29.34	1	1	0	17	6	7.1896	0	7.1896	0	7.1896	0	0
601	58.9021	1	1	24.3418	0	1	0	12	5	9.51403	0	9.51403	0	9.51403	0	0
2085	65.8946	0	2	24.8591	1	0	0	20	7	9.77139	0	9.77139	0	9.77139	0	0
287	57.462	1	3	21.8787	0	0	0	10	5	9.63723	0	9.63723	0	9.63723	0	0
2279	65.191	1	1	27.4348	0	0	0	12	5	9.48118	0	9.48118	0	9.48118	0	0
3127	56.2847	1	3	30.0801	1	1	0	21	9	8.96372	0	8.96372	0	8.96372	0	0
1260	60.5969	1	1	36.1604	1	0	0	12	5	9.7358	0	9.7358	0	9.7358	0	0
438	67.5428	1	1	30.0433	1	1	1	20	9	9.71389	0	9.71389	0	9.71389	0	0
6	61.1773	1	2	31.245	1	0	0	17	8	9.6783	0	9.6783	0	9.6783	0	0
1331	54.1629	0	3	35.6401	0	0	0	16	6	9.79329	0	9.79329	0	9.79329	0	0
39	57.8754	1	1	28.125	1	1	0	19	9	9.69473	0	9.69473	0	9.69473	0	0
1288	74.7899	0	1	29.0688	0	0	0	14	5	9.62628	0	9.62628	0	9.62628	0	0
1731	55.9014	1	1	29.0487	0	0	0	12	6	9.82341	0	9.82341	0	9.82341	0	0
824	71.447	1	1	42.8062	1	1	0	12	5	9.6783	0	9.6783	0	9.6783	0	0
4181	57.8891	1	1	28.8415	1	1	0	10	5	8.2245	0	8.2245	0	8.2245	0	0
1680	51.6304	1	2	37.6542	0	0	0	14	6	9.76318	0	9.76318	0	9.76318	0	0
185	70.6366	1	1	21.6128	0	0	0	12	5	9.73032	0	9.73032	0	9.73032	0	0
799	58.7132	0	1	27.5134	0	0	0	13	5	9.51951	0	9.51951	0	9.51951	0	0
2396	58.2396	0	2	25.7657	0	1	0	18	7	9.36345	0	9.36345	0	9.36345	0	0
3133	58.026	1	1	35.693	1	1	0	12	5	8.96372	0	8.96372	0	8.96372	0	0
1501	63.7481	0	1	27.5482	1	1	0	18	7	9.83436	0	9.83436	0	9.83436	0	0
3144	71.3018	1	1	27.7344	1	1	1	21	9	9.295	0	9.295	0	9.295	0	0
763	59.0828	1	1	28.0843	0	0	0	17	7	9.81246	0	9.81246	0	9.81246	0	0
991	56.3778	1	1	33.3333	1	0	0	16	7	9.48939	0	9.48939	1	0.553046	0	0
581	68.7228	1	1	25.6745	0	1	0	13	6	9.78234	0	9.78234	0	9.78234	0	0
3275	72.9665	0	2	30.478	1	0	0	19	7	9.50308	0	9.50308	0	9.50308	0	0
1308	69.2129	1	1	33.7774	1	1	1	12	5	8.846	0	8.846	0	8.846	0	0
3059	60.7529	0	2	28.075	0	0	0	23	9	9.01574	0	9.01574	0	9.01574	0	0
3058	52.6051	0	2	28.2284	0	0	0	23	8	9.01574	0	9.01574	0	9.01574	0	0
1902	62.872	0	1	34.9494	0	0	1	23	8	9.70842	0	9.70842	0	9.70842	0	0
1962	62.642	1	1	38.7304	1	1	0	15	7	9.82067	0	9.82067	0	9.82067	0	0
117	68.8104	1	1	28.617	1	1	1	15	7	9.67556	0	9.67556	0	9.67556	0	0
3438	52.5859	0	3	27.3797	0	0	0	15	5	9.3744	0	9.3744	0	9.3744	0	0
1846	64.3942	1	1	29.1545	1	0	0	15	7	3.00068	0	3.00068	0	3.00068	0	0
1311	57.2047	0	3	27.0416	0	0	1	22	8	9.59069	0	9.59069	0	9.59069	0	0
2060	68.5585	1	1	29.6875	0	1	0	14	6	9.70842	0	9.70842	0	9.70842	0	0
3600	56.1834	1	1	41.2071	0	0	0	11	5	9.24025	0	9.24025	0	9.24025	0	0
3512	65.5496	0	3	26.6749	1	0	0	21	8	9.40999	1	7.68515	0	9.40999	0	0
477	65.514	1	1	25.0762	0	0	0	14	6	9.62902	0	9.62902	0	9.62902	0	0
4208	64.3039	0	3	22.6757	1	1	0	20	7	8.29295	0	8.29295	0	8.29295	0	0
433	53.796	1	1	28.3771	1	0	0	18	8	9.63997	0	9.63997	0	9.63997	0	0
3699	66.4394	0	2	25.5296	1	1	0	22	8	8.59959	0	8.59959	0	8.59959	0	0
1313	69.473	0	3	25.3069	0	0	0	20	7	9.54415	0	9.54415	0	9.54415	0	0
2201	65.9384	1	1	45.7778	1	0	0	12	5	9.3306	0	9.3306	0	9.3306	0	0
610	55.7399	1	1	27.9267	1	0	0	11	5	9.4976	0	9.4976	0	9.4976	0	0
892	57.1335	1	1	31.0446	1	1	0	18	8	9.48939	0	9.48939	0	9.48939	0	0
1275	66.5818	1	1	32	1	1	0	11	5	9.86174	0	9.86174	0	9.86174	0	0
591	60.5613	0	2	25.7959	0	0	0	16	6	9.54415	0	9.54415	0	9.54415	0	0
2423	62.5407	1	3	27.1816	1	0	0	14	6	9.63723	0	9.63723	0	9.63723	0	0
3034	60.0383	1	1	31.1846	0	1	0	12	6	9.18275	0	9.18275	0	9.18275	0	0
3312	69.8344	0	2	28.4091	1	0	0	13	5	9.09788	0	9.09788	0	9.09788	0	0
2448	64.3121	0	3	28.257	0	0	0	20	7	9.69473	0	9.69473	0	9.69473	0	0
229	70.5818	0	2	33.1213	1	0	0	22	8	9.71937	0	9.71937	0	9.71937	0	0
115	64.8953	0	2	25.9909	1	1	0	19	7	9.67556	0	9.67556	0	9.67556	0	0
1847	57.9685	1	2	26.9531	0	0	0	15	7	9.64545	0	9.64545	0	9.64545	0	0
2825	55.8658	1	3	33.7774	1	0	0	10	5	9.70021	0	9.70021	0	9.70021	0	0
2763	72.6899	0	1	26.398	1	0	1	14	5	9.42916	0	9.42916	0	9.42916	0	0
3044	53.0979	1	1	30.385	1	0	0	11	5	2.27789	0	2.27789	0	2.27789	0	0
3523	71.8932	1	1	27.4714	1	1	0	15	7	9.22108	0	9.22108	0	9.22108	0	0
309	63.3511	0	2	26.4381	0	1	0	15	6	8.52841	0	8.52841	0	8.52841	0	0
857	61.8782	1	1	32.8181	1	1	0	13	6	9.4976	0	9.4976	0	9.4976	0	0
1543	58.9213	0	3	28.6851	0	0	0	13	5	9.76591	0	9.76591	0	9.76591	0	0
3520	62.2669	1	1	32.039	0	0	0	11	5	9.36619	0	9.36619	0	9.36619	0	0
1745	52.1177	0	3	21.9136	0	0	0	14	5	9.59617	0	9.59617	0	9.59617	0	0
637	67.6742	0	2	31.5886	0	0	0	18	6	9.54415	0	9.54415	0	9.54415	0	0
612	63.2334	0	3	29.0612	1	0	1	24	9	9.52225	0	9.52225	0	9.52225	0	0
3091	58.1383	0	2	29.3962	0	1	0	20	7	7.81109	0	7.81109	0	7.81109	0	0
918	58.7981	0	2	29.668	1	1	1	14	5	9.87817	0	9.87817	0	9.87817	0	0
2394	52.1451	0	1	25.7657	1	1	1	20	7	7.84942	0	7.84942	0	7.84942	0	0
3627	56.0548	1	1	28.8275	0	0	0	11	5	9.21834	0	9.21834	0	9.21834	0	0
310	68.7611	1	1	36.6498	1	1	1	10	5	9.62628	0	9.62628	0	9.62628	0	0
2034	54.0726	1	1	29.9967	1	1	0	12	5	9.72758	0	9.72758	0	9.72758	0	0
2219	57.9001	1	1	35.9633	1	0	1	15	7	5.61807	0	5.61807	0	5.61807	0	0
1519	71.4661	1	1	26.5754	1	1	1	12	5	9.79603	0	9.79603	0	9.79603	0	0
1983	68.5448	1	1	35.8177	1	1	0	14	6	9.42368	1	8.90075	0	9.42368	0	0
1714	60.4654	1	1	25.204	1	1	1	20	9	9.85626	0	9.85626	0	9.85626	0	0
2517	58.8145	0	2	25.462	1	0	0	13	5	3.16496	0	3.16496	0	3.16496	0	0
713	53.3005	0	1	28.3604	0	0	0	15	6	9.56605	0	9.56605	0	9.56605	0	0
2832	59.3977	1	1	32.8473	1	1	0	12	5	9.39083	0	9.39083	0	9.39083	0	0
854	59.1595	0	2	24.677	0	0	1	23	8	9.48939	1	8.41068	0	9.48939	0	0
3671	74.3299	0	1	29.7211	1	0	0	25	9	8.57495	0	8.57495	0	8.57495	0	0
166	63.8987	1	1	29.903	1	1	0	10	5	9.65914	0	9.65914	0	9.65914	0	0
2878	55.9644	1	1	32.4675	0	0	0	15	7	9.82888	0	9.82888	0	9.82888	0	0
1295	58.8966	1	3	24.1288	0	0	0	15	7	9.63997	0	9.63997	0	9.63997	0	0
1002	63.5127	1	2	29.4023	1	1	0	12	5	9.79603	0	9.79603	0	9.79603	0	0
3925	57.7166	1	1	29.7778	1	1	0	11	5	8.62423	0	8.62423	0	8.62423	0	0
2221	61.3717	0	3	22.6757	0	0	0	17	6	9.82341	0	9.82341	0	9.82341	0	0
49	70.2177	0	2	33.834	1	0	0	17	6	7.17317	0	7.17317	0	7.17317	0	0
1689	66.1355	0	2	30.0215	1	1	0	17	6	9.48118	0	9.48118	0	9.48118	0	0
1055	62.1437	1	1	34.7206	0	0	0	11	5	9.51403	0	9.51403	0	9.51403	0	0
213	63.2608	1	1	25.8876	1	0	0	15	7	9.6783	0	9.6783	0	9.6783	0	0
2349	63.4853	0	2	32.5964	0	0	0	15	5	9.73853	0	9.73853	0	9.73853	0	0
1323	67.8001	1	1	30.1315	1	1	1	20	9	10.0041	0	10.0041	0	10.0041	0	0
2646	65.681	0	2	35.756	0	0	0	14	5	9.32512	0	9.32512	0	9.32512	0	0
2232	68.7118	0	1	27.3797	1	0	0	19	7	9.51129	0	9.51129	0	9.51129	0	0
1231	65.9986	0	2	28.257	1	0	0	18	7	9.73306	0	9.73306	0	9.73306	0	0
1929	52.512	1	1	28.9062	1	1	1	11	5	9.54689	0	9.54689	0	9.54689	0	0
272	51.77	1	1	29.6875	1	1	0	11	5	9.57974	0	9.57974	0	9.57974	0	0
1510	61.7851	1	3	24.0344	0	0	0	13	6	9.53046	0	9.53046	0	9.53046	0	0
3391	73.6537	0	1	23.9361	1	0	0	25	9	9.09514	0	9.09514	0	9.09514	0	0
621	59.8768	0	2	30.0838	0	0	0	13	5	9.6564	0	9.6564	0	9.6564	0	0
4115	57.0322	0	1	27.3438	0	0	0	15	6	8.21903	0	8.21903	0	8.21903	0	0
3136	62.8583	0	3	30.0947	0	0	0	25	9	9.15537	0	9.15537	0	9.15537	0	0
4137	74.0287	0	1	29.9616	1	0	0	16	6	8.17248	0	8.17248	0	8.17248	0	0
1314	69.117	1	1	40.6318	1	1	0	14	6	9.54415	0	9.54415	0	9.54415	0	0
707	72.3559	1	1	38.3707	1	1	1	13	6	9.859	1	1.34702	0	9.859	0	0
1703	60.011	1	3	32.431	1	0	0	18	8	7.01437	0	7.01437	0	7.01437	0	0
203	53.232	0	3	29.3658	0	0	0	16	6	9.67009	0	9.67009	0	9.67009	0	0
[truncated: 717 more rows]

## Sheet: Labels
Variable	Label	Values
id	Patient identificator
edat	Baseline age (years)
sexe	Gender	0 Men, 1 Women
fuma3	Baseline smoking status	1 Never smoker, 2 Former smoker, 3 Current smoker
imc	Baseline body mass index (Kg/m2)
htahc	Baseline hypertension diagnostic	0 No, 1 Yes
hipercolhc	Baseline hypercholesterolemia diagnostic	0 No, 1 Yes
diabhc	Baseline diabetes diagnostic	0 No, 1 Yes
framingham	Framingham score
regicor	REGICOR score
ts	Follow-up (years)
chd	Incident cardiac event	0 No, 1 Yes
chdt	Time (years) to cardiac event (or censoring)
cer	Incident cerebrovascular event	0 No, 1 Yes
cert	Time (years) to cerebrovascular event (or censoring)
ap	Baseline peripheral arterial disease	0 Healthy, 1 Peripheral arterial disease
claudi	Baseline claudication	0 No, 1 Yes
